# Supplementary material for: Papain-Like Cysteine Protease Gene Family in Fig (Ficus carica L.): Genome-Wide Analysis and Expression Patterns
Source: Front Plant Sci. 2021 May 28;12:681801. doi: 10.3389/fpls.2021.681801 (PMC8193581; doi:10.3389/fpls.2021.681801)
Supplement: Supplementary Table 1 — Primer sequences of 8 FcPLCP genes used for quantitative real-time PCR. [file Table_1.XLSX]

## Sheet: q-PCR引物设计
Transcript ID	Forward primer	Reverse primer
c47131_g1(FcRD21B; FcRD21A; FcRD21C)	GCAGTTGACTCCTCTAATG	CTCACAAGCCAGTAATCC
c42827_g1(FcRD21F)	CCTCCTATCCTCTCAAGA	CCGACTCCACATGAATAG
c40804_g1(FcCTB2)	CCTTCTTCTTCTCCATCTG	CAGGATACGAGAGTTCAG
c42134_g1(FcRD19A)	GATGAAGACCAGATTGCC	CGAGACTCCTCCTATGTA
c78176_g1(FcALP1)	CTACAAGGACGGAGTATTC	GAAGTAGCCATCTATACCC
c41414_g2(FcCEP1)	CCTGAGAATGACGAGAAG	CCAGAGTAGTTCCATAGC
c13313_g2(FcRD19C; FcRD19B)	TGAACAGTGCCTTTGAGTAT	TCACTAGATTTGCAGCGATT
c43917_g2(FcRD21G)	CTTGTGAGGAACTCTTGG	CTGACCTTTCTTGATGGG
