# Supplementary material for: Papain-Like Cysteine Protease Gene Family in Fig (Ficus carica L.): Genome-Wide Analysis and Expression Patterns
Source: Front Plant Sci. 2021 May 28;12:681801. doi: 10.3389/fpls.2021.681801 (PMC8193581; doi:10.3389/fpls.2021.681801)
Supplement: Supplementary Table 2 — Papain-like cysteine proteases (PLCP) gene and predicted protein features of Arabidopsis thaliana, Morus notabilis, Ficus hispida and Ficus microcarpa. [file Table_2.XLSX]

## Sheet: Sheet1
Phylogenetic ID	Gene ID	CDS length (bp)	Gene length (bp)	AA length (bp)	MW (KDa)	pI	Aliphatic index	GRAVY
Ficus carica
FcALP1	FCD_00010640	1074	2814	357	39.15	6.4	81.65	-0.14
FcCEP1	FCD_00013104	1086	1612	361	40.38	5.73	66.18	-0.59
FcCEP2	FCD_00002698	1080	4567	359	40.08	5.64	69.47	-0.49
FcCTB1	FCD_00023754	957	3872	318	35.41	6.26	67.7	-0.32
FcCTB2	FCD_00023753	1083	3557	360	39.62	5.83	76.36	-0.21
FcRD19A	FCD_00003428	1098	2383	365	40.02	5.18	76.47	-0.25
FcRD19B	FCD_00032549	1122	2052	373	41.21	6.52	75.82	-0.32
FcRD19C	FCD_00019027	1035	2031	344	37.53	5.08	71.45	-0.32
FcRD19D	FCD_00037830	1155	2957	384	41.98	5.96	71.12	-0.23
FcRD21A	FCD_00024451	1068	5075	354	39.2	5.87	73.59	-0.34
FcRD21B	FCD_00006263	1146	3012	381	42.7	9.07	72.36	-0.48
FcRD21C	FCD_00006289	1131	3032	376	41.83	8.02	77.53	-0.32
FcRD21D	FCD_00006265	960	3373	319	34.54	8.96	75.86	-0.3
FcRD21E	FCD_00006270	774	2714	258	28.77	5.63	68.76	-0.46
FcRD21F	FCD_00003921	1260	3579	419	46.3	8.22	61	-0.44
FcRD21G	FCD_00009618	1302	2309	433	47.7	6.15	63.07	-0.53
FcSAG12A	FCD_00007241	897	2250	298	32.81	5.19	67.45	-0.43
FcSAG12B	FCD_00007239	660	1313	219	23.09	3.88	71.28	-0.28
FcSAG12C	FCD_00005072	624	1128	207	23.54	7.58	62.71	-0.56
FcSAG12D	FCD_00007242	810	2028	269	29.72	5.23	63.75	-0.49
FcSAG12E	FCD_00007240	834	2283	277	30.75	9.14	76.1	-0.4
FcSAG12F	FCD_00007237	972	1902	323	35.28	5.18	56.22	-0.58
FcSAG12G	FCD_00007233	1026	1882	341	37.27	5.44	60.67	-0.51
FcSAG12H	FCD_00023160	1041	1158	346	38.02	6.98	70.81	-0.38
FcSAG12I	FCD_00007227	744	1785	247	26.85	6.23	61.62	-0.4
FcSAG12J	FCD_00023152	669	1162	222	23.92	5.97	68.15	-0.38
FcTHI1	FCD_00023118	783	1353	260	29.33	6.71	71.27	-0.56
FcXBCP3A	FCD_00007204	1518	3250	505	56.19	4.85	59.09	-0.59
FcXBCP3B	FCD_00008980	1023	2812	340	37.34	8.14	68	-0.34
FcXBCP3C	FCD_00003413	1497	2815	498	54.88	5.47	75.36	-0.17
FcXCP1	FCD_00000095	1065	1737	354	39.56	5.4	76.02	-0.43
Arabidopsis thaliana
AtRD21A	At1g47128	1389	3001	462	50.9663	5.26	67.14	-0.446
AtRD21B	At5g43060	1392	2989	463	51.2039	5.86	66.39	-0.457
AtRDL1	At4g36880	1131	1826	376	41.6387	7.54	76.22	-0.505
AtRD21C	At3g19390	1359	2286	452	49.3076	5.6	69.69	-0.368
AtRDL2	At3g19400	1089	1723	362	40.2903	4.77	82.07	-0.322
AtRDL3	At3g43960	1131	1821	376	41.5409	5.08	85.27	-0.235
AtRDL4	At4g11310	1095	2005	364	39.9249	5.69	76.87	-0.326
AtRDL5	At4g11320	1116	2714	371	40.7108	5.58	74.37	-0.349
AtRDL6	At4g23520	1071	2008	356	39.6046	5.65	76.4	-0.378
AtXBCP3	At1g09850	1314	2466	437	48.0733	6.02	65.58	-0.309
AtCEP3	At3g48340	1086	1846	361	40.3713	5.99	71.55	-0.617
AtCEP2	At3g48350	1095	1966	364	40.9707	5.87	70.36	-0.576
AtCEP1	At5g50260	1086	1752	361	40.7079	7.15	68.28	-0.613
AtXCP2	At1g20850	1071	1637	356	39.7075	5.16	72.05	-0.478
AtXCP1	At4g35350	1068	1596	288	32.5584	4.98	74.51	-0.419
AtSAG12	At5g45890	1041	1725	346	38.2343	7.98	68.5	-0.321
AtTHI1	At1g06260	1032	1156	343	37.7699	7.51	80.7	-0.225
AtPAP1	At2g34080	1038	1678	345	38.267	6.9	68.09	-0.35
AtPAP3	At1g29080	1041	1312	346	38.7857	5.74	75.75	-0.295
AtPAP2	At1g29090	1068	1658	355	39.937	6.12	68.08	-0.363
AtPAP4	At2g27420	1047	1521	348	38.7384	5.32	70.06	-0.351
AtPAP5	At3g49340	1026	1449	341	37.6878	4.56	70.32	-0.307
AtRD19A	At4g39090	1107	2075	368	40.4186	6.75	73.64	-0.306
AtRD19B	At2g21430	1086	1619	361	39.8191	7.08	76.65	-0.252
AtRD19C	At4g16190	1122	2388	373	41.2638	6.5	73.99	-0.252
AtRD19D	At3g54940	1104	2013	367	40.1328	6.79	79.16	-0.198
AtAALP	At5g60360	1077	2823	358	38.9591	6.26	78.44	-0.186
AtALP2	At3g45310	1077	2361	357	39.4846	6.22	75.07	-0.27
AtCTB2	At1g02305	1089	2477	362	40.0333	6.45	77.29	-0.217
AtCTB1	At1g02300	1140	2413	379	42.2633	6.74	85.91	-0.058
AtCTB3	At4g01610	1080	2625	359	39.4176	5.79	74.4	-0.235
AtPAP6	At1g29110	1005	1389	334	38.0751	6.67	73.2	-0.499
Morus notabilis
MnALP1	LOC21410015	1077	3294	358	39.1345	7.03	78.46	-0.107
MnCEP1	LOC21410256	1080	1992	359	40.059	5.97	68.44	-0.518
MnCEP2	LOC21401896	1089	1644	362	40.3702	6.47	67.38	-0.583
MnCTB1	LOC21405768	1080	3965	359	40.0655	7.87	76.04	-0.313
MnCTB2	LOC21405769	894	3356	297	32.893	5.54	67.31	-0.351
MnRD19A	LOC21400065	1119	2483	372	40.1956	6.01	71.08	-0.179
MnRD19B	LOC21402353	1119	2570	372	40.9733	5.75	78.12	-0.297
MnRD21A	LOC21390644	1305	3417	434	47.8416	8.44	79.77	-0.318
MnRD21B	LOC21392235	1392	4147	463	51.0523	5.15	69.31	-0.374
MnRD21C	LOC21410063	1431	2975	476	52.6954	5.52	69.45	-0.366
MnSAG12A	LOC21385079	1062	1612	353	38.8264	8.5	70.2	-0.526
MnSAG12B	LOC21391136	963	1258	320	36.355	7.59	68.94	-0.431
MnSAG12C	LOC112090671	1032	1510	343	37.4492	8.94	72.07	-0.439
MnSAG12D	LOC21384524	1053	1315	350	38.5387	4.87	66.89	-0.505
MnSAG12E	LOC21384400	1053	1315	350	38.5387	4.87	66.89	-0.505
MnSAG12F	LOC21388296	1047	1154	348	38.3584	7.53	69.57	-0.365
MnSAG12G	LOC21384523	1032	1727	343	37.5308	5.06	64.02	-0.527
MnSAG12H	LOC21384525	1032	1727	343	37.5308	5.06	64.02	-0.527
MnSAG12I	LOC21389255	1032	2310	343	37.5308	5.06	64.02	-0.527
MnTHI1	LOC21385052	1041	1770	346	39.2061	7.61	70.95	-0.58
MnXBCP3A	LOC21404734	1272	5266	423	46.5567	6.07	75.37	-0.223
MnXBCP3B	LOC21387336	1464	5751	487	54.4451	5.23	63.68	-0.572
MnXCP1	LOC21396898	1068	1656	355	39.7277	5.4	74.7	-0.432
MnXCP2	LOC21407542	1065	6280	354	39.6732	8.43	81.53	-0.326
Ficus hispida
FhALP1	Fh.09G0005820	1077	3540	358	39.1222	5.86	81.98	-0.129
FhCEP1	Fh.11G0002630	1134	1660	377	41.8762	5.91	71.06	-0.447
FhCEP2	Fh.06G0005800	1266	3024	421	47.011	7	64.82	-0.51
FhCEP3	Fh.06G0005770	1086	3326	361	40.3842	5.73	65.37	-0.603
FhCTB1	Fh.02G0005920	1089	3591	362	39.9782	5.56	77.82	-0.183
FhCTB2	Fh.02G0005930	1074	3894	357	39.8302	7.19	71.79	-0.264
FhRD19A	Fh.07G0005380	1098	2512	365	39.9679	5.26	77.01	-0.266
FhRD19B	Fh.10G0015770	1101	2211	366	40.3945	5.83	72.76	-0.368
FhRD19C	Fh.04G0005550	969	2894	322	35.1977	6.18	76.99	-0.205
FhRD19D	Fh.04G0005690	1158	2278	385	42.3002	6.71	75.51	-0.129
FhRD19E	Fh.04G0005600	1134	2932	377	41.1347	6.02	73	-0.188
FhRD19F	Fh.04G0005700	1134	2940	377	41.1187	6.02	71.96	-0.202
FhRD19G	Fh.04G0005670	1125	3891	374	40.9023	6.37	73.05	-0.236
FhRD19H	Fh.04G0005530	963	3083	320	35.8049	8.83	76.5	-0.246
FhRD19I	Fh.04G0005580	855	1697	285	31.8348	6.17	70.84	-0.458
FhRD19J	Fh.04G0005780	981	3648	326	36.9715	9.18	75.37	-0.294
FhRD21A	Fh.05G0006860	1455	9075	484	53.6153	5.29	71.96	-0.414
FhRD21B	Fh.05G0023540	732	1323	243	26.474	7.53	76.31	-0.155
FhRD21C	Fh.05G0006870	1098	3672	365	40.3515	5.27	75.84	-0.31
FhRD21D	Fh.07G0002470	1401	4294	466	50.8089	5	69.06	-0.408
FhRD21E	Fh.10G0013000	1443	2872	480	52.6894	5.86	68.69	-0.388
FhSAG12A	Fh.01G0007940	1368	4204	455	50.9655	6.87	55.54	-0.722
FhSAG12B	Fh.01G0007810	993	1650	330	36.4224	5.11	57.67	-0.635
FhSAG12C	Fh.01G0007910	1026	1667	341	37.3094	5.35	60.97	-0.502
FhSAG12D	Fh.01G0007860	1299	7680	432	47.0023	8.92	73.82	-0.372
FhSAG12E	Fh.05G0018840	1041	1158	346	37.9248	6.61	70.81	-0.353
FhSAG12F	Fh.05G0018900	1020	1261	339	37.4641	6.18	69.68	-0.45
FhSAG12G	Fh.01G0007960.1	606	4064	201	21.7224	8.95	65.67	-0.382
FhSAG12H	Fh.01G0007960.2	1056	2372	351	38.9833	5.2	66.98	-0.389
FhSAG12I	Fh.01G0007960.3	753	1605	250	27.8521	5.74	68.64	-0.426
FhSAG12J	Fh.13G0017240	825	1389	274	30.8979	8.77	70.18	-0.451
FhXBCP3A	Fh.01G0007540	1515	3684	504	56.1196	4.82	59.78	-0.571
FhXBCP3B	Fh.07G0005290	1452	4623	483	53.5901	6.59	63.56	-0.418
FhXCP1	Fh.10G0008720	1191	1482	396	44.8825	4.99	83.43	-0.337
FhXCP2	Fh.07G0000510	765	2255	254	29.0768	4.89	73.66	-0.496
Ficus microcarpa
FmALP1	Fm.09G0012380	1029	2524	342	37.7465	5.6	77.54	-0.221
FmALP2	Fm.09G0012370	981	2740	326	35.8324	5.76	76.29	-0.222
FmCEP1	Fm.11G0002690	1197	1696	398	44.4402	6.2	74.42	-0.416
FmCEP2	Fm.06G0004420	1086	1419	361	40.3292	5.93	67.26	-0.568
FmCEP3	Fm.06G0004540	1086	1419	361	40.4333	6.16	67.26	-0.598
FmCTB1	Fm.02G0006260	1950	10336	649	71.846	6.57	79.58	-0.139
FmRD19A	Fm.03G0029210	1098	2153	365	39.8768	5.17	78.88	-0.253
FmRD19B	Fm.10G0017750	1098	1764	365	40.3464	5.85	71.89	-0.362
FmRD19C	Fm.04G0005180	1155	3298	384	41.8425	6.71	75.18	-0.201
FmRD21A	Fm.05G0009090	732	3033	243	27.0446	8.8	72.22	-0.412
FmRD21B	Fm.05G0009080	642	2752	213	23.7188	9.33	67.75	-0.547
FmRD21C	Fm.05G0008320	1083	3364	360	39.9243	8.79	70.44	-0.384
FmRD21D	Fm.05G0009070	1074	3405	357	39.9167	4.94	71.85	-0.418
FmRD21F	Fm.05G0009040	1083	3376	360	40.1786	8.58	71.72	-0.348
FmRD21G	Fm.05G0009100	1083	3356	360	39.9706	8.72	76.08	-0.264
FmRD21H	Fm.05G0008810	561	1157	187	20.1935	4.36	77.7	-0.194
FmRD21I	Fm.05G0008960	1740	6441	579	64.7628	6.67	82.31	-0.364
FmRD21J	Fm.05G0008930	1098	2974	365	40.4477	5.37	76.9	-0.316
FmRD21K	Fm.03G0032800	1467	3852	488	53.1777	4.99	72.73	-0.336
FmRD21L	Fm.10G0014170	1533	2321	510	56.1694	6.11	70.76	-0.372
FmSAG12A	Fm.01G0009060	1026	1668	341	37.4877	5.34	60.12	-0.525
FmSAG12B	Fm.01G0009090	1026	1674	341	37.4887	5.27	61.55	-0.512
FmSAG12C	Fm.05G0021530	1041	1159	346	37.8878	6.61	73.32	-0.338
FmSAG12D	Fm.05G0021550	1041	1158	346	37.9869	6.94	70.52	-0.37
FmSAG12E	Fm.05G0021620	939	1270	312	34.7001	6.17	69.46	-0.459
FmSAG12F	Fm.01G0009110	1038	2222	345	37.406	9.02	69.68	-0.383
FmSAG12G	Fm.01G0009120	879	2307	292	32.3107	4.91	62.16	-0.467
FmSAG12H	Fm.01G0009130	1029	1978	342	37.7161	5.35	69.56	-0.406
FmSAG12I	Fm.01G0009070	783	15093	260	28.2749	4.75	61.12	-0.615
FmSAG12J	Fm.01G0009100	591	1951	196	20.5921	4.1	66.12	-0.457
FmTHI1	Fm.05G0022000	1083	1387	360	40.8487	6.38	67.19	-0.599
FmXBCP3A	Fm.01G0008850	1533	3172	510	56.7703	4.92	58.12	-0.583
FmXBCP3B	Fm.03G0029270	1143	2046	380	41.4589	5.66	72.84	-0.152
FmXCP1	Fm.10G0009570	1065	1433	354	39.6066	5.51	76.05	-0.447
