# Supplementary material for: Papain-Like Cysteine Protease Gene Family in Fig (Ficus carica L.): Genome-Wide Analysis and Expression Patterns
Source: Front Plant Sci. 2021 May 28;12:681801. doi: 10.3389/fpls.2021.681801 (PMC8193581; doi:10.3389/fpls.2021.681801)
Supplement: Supplementary Table 3 — Prediction of FcPLCPs’ subcellular location. [file Table_3.XLSX]

## Sheet: Ficus carica
Entry ID	Localization	Type	Nucleus	Cytoplasm	Extracellular	Mitochondrion	Cell membrane	Endoplasmic reticulum	Plastid	Golgi apparatus	Lysosome/ Vacuole	Peroxisome
FcSAG12D	Cytoplasm	Soluble	0.1002	0.2302	0.1945	0.1391	0.1221	0.026	0.0235	0.0448	0.0921	0.0276
FcSAG12I	Cytoplasm	Soluble	0.0013	0.334	0.2328	0.0545	0.1095	0.0317	0.0098	0.0095	0.1363	0.0807
FcRD21E	Extracellular	Soluble	0.0208	0.2637	0.3228	0.0851	0.1395	0.0193	0.0273	0.0191	0.0653	0.0369
FcSAG12B	Extracellular	Soluble	0.0005	0.1523	0.5949	0.037	0.0611	0.0102	0.0072	0.003	0.1323	0.0014
FcSAG12F	Extracellular	Soluble	0.0028	0.0611	0.3358	0.2264	0.0495	0.0334	0.041	0.0088	0.2292	0.0121
FcSAG12J	Extracellular	Soluble	0.0085	0.1105	0.4628	0.0884	0.0702	0.0161	0.1216	0.0202	0.0977	0.004
FcXBCP3B	Extracellular	Soluble	0.0157	0.1236	0.43	0.084	0.1915	0.0161	0.023	0.0521	0.0486	0.0154
FcALP1	Lysosome/Vacuole	Soluble	0	0.0016	0.0222	0.0002	0.0008	0.0616	0.0003	0.0001	0.9127	0.0005
FcCEP1	Lysosome/Vacuole	Soluble	0	0.0013	0.0262	0.0002	0.0014	0.118	0.0001	0.0001	0.8523	0.0004
FcCEP2	Lysosome/Vacuole	Soluble	0	0.0015	0.0261	0.0003	0.0014	0.0944	0.0001	0.0001	0.8757	0.0005
FcCTB1	Lysosome/Vacuole	Soluble	0	0.0026	0.1804	0.0002	0.0031	0.0622	0.0002	0.0002	0.7511	0
FcCTB2	Lysosome/Vacuole	Soluble	0	0.0017	0.0955	0.0001	0.0073	0.0383	0.0001	0.0004	0.8565	0.0001
FcRD19A	Lysosome/Vacuole	Soluble	0	0.0018	0.0149	0.0002	0.0008	0.0497	0.0001	0.0001	0.9317	0.0007
FcRD19B	Lysosome/Vacuole	Soluble	0	0.0007	0.0657	0.0001	0.0015	0.0372	0	0.0001	0.8945	0.0002
FcRD19C	Lysosome/Vacuole	Soluble	0	0.0013	0.027	0.0002	0.0008	0.0373	0.0001	0.0001	0.9329	0.0004
FcRD19D	Lysosome/Vacuole	Soluble	0	0.0009	0.0188	0.0002	0.0008	0.0651	0.0002	0.0001	0.9137	0.0003
FcRD21A	Lysosome/Vacuole	Soluble	0	0.001	0.0419	0.0001	0.0006	0.0491	0	0	0.9071	0.0001
FcRD21B	Lysosome/Vacuole	Soluble	0	0.0012	0.0316	0.0002	0.0016	0.0808	0	0.0001	0.8844	0.0002
FcRD21C	Lysosome/Vacuole	Soluble	0	0.0014	0.0444	0.0002	0.0017	0.0579	0.0001	0	0.8942	0.0002
FcRD21D	Lysosome/Vacuole	Soluble	0.0085	0.0865	0.1734	0.1249	0.0454	0.0568	0.1319	0.0492	0.3047	0.0188
FcRD21F	Lysosome/Vacuole	Soluble	0	0.0008	0.2325	0.0001	0.026	0.0181	0.0003	0.0003	0.7216	0.0001
FcRD21G	Lysosome/Vacuole	Soluble	0	0.0008	0.2317	0.0001	0.0107	0.0484	0.0001	0.0007	0.7073	0.0001
FcSAG12A	Lysosome/Vacuole	Soluble	0	0.0021	0.0389	0.0001	0.0021	0.0331	0.0003	0.0001	0.9229	0.0003
FcSAG12C	Lysosome/Vacuole	Membrane	0.073	0.1292	0.0989	0.159	0.0962	0.0119	0.0271	0.1837	0.1917	0.0291
FcSAG12E	Lysosome/Vacuole	Soluble	0	0.0021	0.0386	0.0003	0.0007	0.0246	0.0001	0	0.9328	0.0008
FcSAG12G	Lysosome/Vacuole	Soluble	0	0.0019	0.0251	0.0004	0.0009	0.0295	0.0002	0	0.941	0.001
FcSAG12H	Lysosome/Vacuole	Soluble	0	0.0016	0.0262	0.0003	0.0013	0.028	0.0001	0.0001	0.9415	0.0009
FcTHI1	Lysosome/Vacuole	Soluble	0	0.0008	0.0273	0.0002	0.005	0.065	0.0001	0.0001	0.9014	0.0002
FcXBCP3A	Lysosome/Vacuole	Soluble	0	0.0009	0.303	0.0001	0.0316	0.013	0.0001	0.0009	0.6503	0.0001
FcXBCP3C	Lysosome/Vacuole	Soluble	0	0.0009	0.2492	0.0001	0.0241	0.0682	0.0001	0.0029	0.6543	0
FcXCP1	Lysosome/Vacuole	Soluble	0	0.0022	0.0314	0.0004	0.001	0.0449	0.0002	0.0001	0.919	0.0008

## Sheet: Arabidopsis thaliana
Entry ID	Localization	Type	Nucleus	Cytoplasm	Extracellular	Mitochondrion	Cell membrane	Endoplasmic reticulum	Plastid	Golgi apparatus	Lysosome/Vacuole	Peroxisome
AtAALP	Lysosome/Vacuole	Soluble	0	0.002	0.015	0.0003	0.001	0.059	0.0002	0.0002	0.9214	0.0008
AtALP2	Lysosome/Vacuole	Soluble	0	0.0019	0.0143	0.0004	0.001	0.0657	0.0002	0.0003	0.9155	0.0007
AtCEP1	Lysosome/Vacuole	Soluble	0	0.002	0.0406	0.0005	0.0015	0.1594	0.0001	0.0002	0.7955	0.0003
AtCEP2	Lysosome/Vacuole	Soluble	0	0.0023	0.0236	0.0004	0.0013	0.2688	0.0001	0.0002	0.703	0.0003
AtCEP3	Lysosome/Vacuole	Soluble	0	0.0022	0.0372	0.0005	0.0014	0.181	0.0001	0.0002	0.7772	0.0003
AtCTB1	Lysosome/Vacuole	Soluble	0	0.003	0.1701	0.0005	0.0081	0.0286	0.0002	0.0001	0.7892	0.0002
AtCTB2	Lysosome/Vacuole	Soluble	0	0.0012	0.0569	0.0002	0.0057	0.0253	0.0001	0.0007	0.9097	0.0002
AtCTB3	Lysosome/Vacuole	Soluble	0	0.0029	0.1189	0.0007	0.0157	0.0144	0.0002	0.0003	0.8466	0.0002
AtPAP1	Lysosome/Vacuole	Soluble	0	0.0018	0.0228	0.0002	0.0007	0.0732	0.0001	0	0.9007	0.0004
AtPAP2	Lysosome/Vacuole	Soluble	0	0.0014	0.0242	0.0005	0.002	0.0255	0.0005	0.0002	0.945	0.0007
AtPAP3	Lysosome/Vacuole	Soluble	0	0.0022	0.0203	0.0003	0.0009	0.0468	0.0002	0	0.9285	0.0008
AtPAP4	Lysosome/Vacuole	Soluble	0	0.0013	0.0373	0.0001	0.0006	0.0911	0.0001	0	0.8692	0.0001
AtPAP5	Lysosome/Vacuole	Soluble	0	0.0017	0.042	0.0002	0.0007	0.1197	0.0001	0.0001	0.8353	0.0002
AtPAP6	Lysosome/Vacuole	Soluble	0	0.0022	0.031	0.0002	0.0004	0.093	0.0003	0	0.8725	0.0003
AtRD19A	Lysosome/Vacuole	Soluble	0	0.0017	0.0441	0.0002	0.0012	0.0521	0.0001	0.0002	0.8997	0.0007
AtRD19B	Lysosome/Vacuole	Soluble	0	0.0022	0.037	0.0005	0.002	0.0497	0.0001	0.0002	0.907	0.0012
AtRD19C	Lysosome/Vacuole	Soluble	0	0.0015	0.0527	0.0002	0.001	0.0643	0.0001	0.0002	0.8794	0.0006
AtRD19D	Lysosome/Vacuole	Soluble	0	0.0017	0.0305	0.0003	0.001	0.072	0.0001	0.0001	0.8937	0.0006
AtRD21A	Lysosome/Vacuole	Soluble	0	0.0004	0.1945	0.0001	0.027	0.0193	0	0.0006	0.7581	0
AtRD21B	Lysosome/Vacuole	Soluble	0	0.0004	0.1945	0.0001	0.0218	0.0305	0	0.0004	0.7523	0
AtRD21C	Lysosome/Vacuole	Soluble	0	0.0007	0.2106	0.0001	0.036	0.021	0.0001	0.0012	0.7302	0.0001
AtRDL1	Lysosome/Vacuole	Soluble	0	0.0009	0.0919	0.0002	0.003	0.0346	0.0001	0.0002	0.8688	0.0003
AtRDL2	Lysosome/Vacuole	Soluble	0	0.001	0.0327	0.0002	0.0012	0.0505	0.0001	0.0002	0.9137	0.0003
AtRDL3	Lysosome/Vacuole	Membrane	0	0	0.0076	0	0.4502	0.0686	0	0.0006	0.4728	0
AtRDL4	Lysosome/Vacuole	Soluble	0	0.0013	0.0664	0.0003	0.002	0.0295	0.0001	0.0002	0.8996	0.0005
AtRDL5	Lysosome/Vacuole	Soluble	0	0.0015	0.084	0.0004	0.0021	0.0704	0.0002	0.0003	0.8407	0.0004
AtRDL6	Lysosome/Vacuole	Soluble	0	0.0018	0.0239	0.0005	0.0014	0.0316	0.0002	0.0001	0.9394	0.001
AtSAG12	Lysosome/Vacuole	Soluble	0	0.002	0.0191	0.0003	0.0012	0.0412	0.0001	0.0001	0.9351	0.0009
AtTHI1	Lysosome/Vacuole	Soluble	0	0.0013	0.02	0.0004	0.0009	0.0386	0.0002	0.0001	0.9378	0.0007
AtXBCP3	Lysosome/Vacuole	Soluble	0	0.0005	0.2035	0.0001	0.0422	0.0478	0.0001	0.0019	0.7038	0
AtXCP1	Lysosome/Vacuole	Soluble	0	0.0009	0.0277	0.0005	0.002	0.0574	0.0003	0.0002	0.9104	0.0005
AtXCP2	Lysosome/Vacuole	Soluble	0	0.0015	0.021	0.0005	0.0013	0.0413	0.0003	0.0001	0.9331	0.0008

## Sheet: Morus notabilis 
Entry ID	Localization	Type	Nucleus	Cytoplasm	Extracellular	Mitochondrion	Cell membrane	Endoplasmic reticulum	Plastid	Golgi apparatus	Lysosome/ Vacuole	Peroxisome
MnCTB2	Cytoplasm	Soluble	0.0551	0.2941	0.2279	0.0514	0.1253	0.0202	0.0062	0.0163	0.1898	0.0136
MnSAG12B	Extracellular	Soluble	0.0409	0.189	0.1988	0.1117	0.0803	0.0317	0.0383	0.0881	0.197	0.024
MnSAG39D	Lysosome/Vacuole	Soluble	0	0.002	0.0212	0.0003	0.0009	0.033	0.0001	0.0001	0.9415	0.0009
MnSAG39E	Lysosome/Vacuole	Soluble	0	0.002	0.0212	0.0003	0.0009	0.033	0.0001	0.0001	0.9415	0.0009
MnSAG39F	Lysosome/Vacuole	Soluble	0	0.002	0.0212	0.0003	0.0009	0.033	0.0001	0.0001	0.9415	0.0009
MnSAG12C	Lysosome/Vacuole	Soluble	0	0.0017	0.0215	0.0003	0.0007	0.0494	0.0001	0.0001	0.9256	0.0006
MnTHI1	Lysosome/Vacuole	Soluble	0	0.0021	0.0177	0.0004	0.0009	0.0443	0.0002	0.0001	0.9336	0.0008
MnSAG39C	Lysosome/Vacuole	Soluble	0	0.0019	0.0185	0.0004	0.0012	0.0508	0.0001	0.0001	0.926	0.001
MnSAG39A	Lysosome/Vacuole	Soluble	0	0.0014	0.0173	0.0004	0.0007	0.0585	0.0002	0.0001	0.9207	0.0006
MnSAG39B	Lysosome/Vacuole	Soluble	0	0.0014	0.0173	0.0004	0.0007	0.0585	0.0002	0.0001	0.9207	0.0006
MnSAG12A	Lysosome/Vacuole	Soluble	0	0.0015	0.0224	0.0003	0.001	0.0507	0.0002	0.0001	0.9234	0.0006
MnXCP2	Lysosome/Vacuole	Soluble	0	0.0008	0.1085	0.0001	0.0178	0.0378	0.0001	0.0001	0.8348	0.0001
MnXCP1	Lysosome/Vacuole	Soluble	0	0.0021	0.0268	0.0004	0.001	0.0467	0.0003	0.0001	0.9216	0.0009
MnALP1	Lysosome/Vacuole	Soluble	0	0.0016	0.0208	0.0002	0.0011	0.0578	0.0002	0.0001	0.9176	0.0005
MnCTB1	Lysosome/Vacuole	Soluble	0	0.0021	0.0631	0.0003	0.0061	0.0225	0.0002	0.0002	0.9052	0.0002
MnCEP1	Lysosome/Vacuole	Soluble	0	0.0014	0.0293	0.0002	0.0016	0.0792	0.0001	0.0001	0.8876	0.0004
MnCEP2	Lysosome/Vacuole	Soluble	0	0.0012	0.0251	0.0002	0.0014	0.1168	0.0001	0.0001	0.8548	0.0003
MnRD19B	Lysosome/Vacuole	Soluble	0	0.0008	0.0435	0.0001	0.0013	0.0336	0	0.0002	0.9202	0.0003
MnRD19A	Lysosome/Vacuole	Soluble	0	0.0012	0.0365	0.0001	0.0008	0.0666	0.0001	0.0001	0.8942	0.0004
MnXBCP3A	Lysosome/Vacuole	Soluble	0	0.0005	0.1714	0.0001	0.0273	0.0238	0.0001	0.0015	0.7752	0.0001
MnRD21A	Plastid	Membrane	0.0089	0.0111	0.016	0.0132	0.0045	0.0549	0.8349	0.0014	0.0543	0.0009
MnRD21B	Lysosome/Vacuole	Soluble	0	0.001	0.1874	0.0001	0.0283	0.0118	0.0001	0.0008	0.7702	0.0003
MnRD21C	Lysosome/Vacuole	Soluble	0	0.0007	0.1536	0.0001	0.0062	0.0115	0.0001	0.0001	0.8275	0.0001
MnXBCP3B	Lysosome/Vacuole	Soluble	0	0.0006	0.2439	0.0001	0.0285	0.0125	0.0001	0.001	0.7133	0.0001

## Sheet: Ficus hispida
Entry ID	Localization	Type	Nucleus	Cytoplasm	Extracellular	Mitochondrion	Cell membrane	Endoplasmic reticulum	Plastid	Golgi apparatus	Lysosome/ Vacuole	Peroxisome
FhRD21A	Cytoplasm	Soluble	0.0863	0.2512	0.0349	0.0123	0.2015	0.0634	0.0068	0.0507	0.1871	0.1058
FhRD21B	Extracellular	Soluble	0.0006	0.1333	0.7907	0.0188	0.033	0.0011	0.0025	0.0007	0.0191	0.0002
FhSAG12G	Extracellular	Soluble	0	0.0015	0.9463	0.0015	0.0104	0.0008	0.0002	0.0003	0.039	0
FhALP1	Lysosome/Vacuole	Soluble	0	0.0017	0.0209	0.0002	0.0008	0.0576	0.0002	0.0001	0.9178	0.0005
FhCEP1	Lysosome/Vacuole	Soluble	0	0.0015	0.0402	0.0005	0.0017	0.0885	0.0012	0.0001	0.8657	0.0005
FhCEP2	Lysosome/Vacuole	Membrane	0.0001	0.0017	0.0236	0.0005	0.0738	0.1853	0.0302	0.0111	0.6736	0.0002
FhCEP3	Lysosome/Vacuole	Soluble	0	0.0013	0.0264	0.0002	0.0015	0.119	0.0001	0.0001	0.851	0.0003
FhCTB1	Lysosome/Vacuole	Soluble	0	0.0019	0.0888	0.0003	0.0191	0.0555	0.0002	0.0011	0.8327	0.0003
FhCTB2	Lysosome/Vacuole	Soluble	0	0.0019	0.0794	0.0006	0.0086	0.0385	0.0001	0.0005	0.8702	0.0002
FhRD19A	Lysosome/Vacuole	Soluble	0	0.0016	0.0423	0.0003	0.0009	0.0423	0.0001	0.0001	0.9117	0.0006
FhRD19B	Lysosome/Vacuole	Soluble	0	0.0016	0.0282	0.0002	0.0008	0.0531	0.0001	0.0001	0.9153	0.0006
FhRD19C	Lysosome/Vacuole	Soluble	0	0.0008	0.0229	0.0001	0.0007	0.0225	0.0001	0	0.9526	0.0003
FhRD19D	Lysosome/Vacuole	Soluble	0	0.0005	0.0667	0.0002	0.001	0.052	0	0	0.8794	0.0001
FhRD19E	Lysosome/Vacuole	Soluble	0	0.0011	0.014	0.0002	0.0008	0.0666	0.0002	0.0001	0.9166	0.0004
FhRD19F	Lysosome/Vacuole	Soluble	0	0.0014	0.0121	0.0003	0.0007	0.0642	0.0002	0.0001	0.9205	0.0005
FhRD19G	Lysosome/Vacuole	Soluble	0	0.0009	0.0276	0.0002	0.0017	0.0281	0.0002	0.0003	0.9406	0.0003
FhRD19H	Lysosome/Vacuole	Soluble	0	0.0027	0.0332	0.0003	0.0024	0.0911	0.0001	0.0001	0.8697	0.0003
FhRD19I	Lysosome/Vacuole	Soluble	0.0092	0.061	0.1815	0.0663	0.0605	0.0611	0.074	0.0683	0.3943	0.0239
FhRD19J	Lysosome/Vacuole	Soluble	0	0.0011	0.1834	0.0003	0.0012	0.1605	0.0001	0.0004	0.6528	0.0001
FhRD21C	Lysosome/Vacuole	Soluble	0	0.0015	0.0355	0.0002	0.0012	0.0987	0.0001	0.0001	0.8626	0.0002
FhRD21D	Lysosome/Vacuole	Soluble	0	0.0011	0.2096	0.0001	0.0293	0.0102	0.0001	0.0006	0.7488	0.0003
FhRD21E	Lysosome/Vacuole	Soluble	0	0.0009	0.2482	0.0002	0.0133	0.0282	0.0002	0.0002	0.7086	0.0001
FhSAG12A	Lysosome/Vacuole	Soluble	0.0074	0.0913	0.2653	0.1702	0.0555	0.0416	0.0575	0.01	0.2756	0.0258
FhSAG12B	Lysosome/Vacuole	Soluble	0	0.002	0.0293	0.0003	0.0006	0.0276	0.0002	0	0.939	0.0009
FhSAG12C	Lysosome/Vacuole	Soluble	0	0.002	0.027	0.0004	0.001	0.0294	0.0001	0	0.9389	0.0011
FhSAG12D	Lysosome/Vacuole	Membrane	0.011	0.0039	0.0108	0.017	0.2755	0.2228	0.094	0.0708	0.2776	0.0166
FhSAG12E	Lysosome/Vacuole	Soluble	0	0.0014	0.022	0.0003	0.0012	0.0407	0.0001	0.0001	0.9334	0.0007
FhSAG12F	Lysosome/Vacuole	Soluble	0	0.0023	0.0303	0.0002	0.0007	0.0698	0.0001	0	0.8961	0.0005
FhSAG12H	Lysosome/Vacuole	Soluble	0	0.0021	0.0186	0.0005	0.0009	0.0292	0.0002	0.0001	0.9472	0.0012
FhSAG12I	Lysosome/Vacuole	Soluble	0	0.0024	0.1011	0.0007	0.0004	0.078	0.0007	0.0001	0.8163	0.0003
FhSAG12J	Lysosome/Vacuole	Membrane	0.0581	0.1377	0.1293	0.1133	0.0822	0.0204	0.0333	0.1418	0.2716	0.0121
FhXBCP3A	Lysosome/Vacuole	Soluble	0	0.0008	0.291	0.0001	0.0317	0.0123	0.0001	0.0009	0.6629	0.0001
FhXBCP3B	Lysosome/Vacuole	Soluble	0.0002	0.004	0.1676	0.0026	0.0508	0.034	0.0348	0.013	0.6915	0.0015
FhXCP1	Lysosome/Vacuole	Soluble	0	0.0009	0.1053	0.0002	0.0019	0.0475	0.0001	0.0001	0.8439	0.0002
FhXCP2	Lysosome/Vacuole	Soluble	0	0.0022	0.0534	0.0005	0.0042	0.2248	0.0005	0.0002	0.714	0.0002

## Sheet: Ficus microcarpa
Entry ID	Localization	Type	Nucleus	Cytoplasm	Extracellular	Mitochondrion	Cell membrane	Endoplasmic reticulum	Plastid	Golgi apparatus	Lysosome/ Vacuole	Peroxisome
FmRD21B	Extracellular	Soluble	0	0.0068	0.5607	0.0003	0.01	0.0585	0.0002	0.0001	0.3633	0
FmRD21H	Extracellular	Soluble	0	0.0017	0.8254	0.0008	0.0334	0.0024	0.0001	0.0011	0.1351	0
FmSAG12G	Extracellular	Soluble	0.0041	0.0787	0.3674	0.1137	0.0637	0.0206	0.0403	0.0281	0.2806	0.0027
FmXBCP3B	Extracellular	Soluble	0.0096	0.0281	0.5828	0.0184	0.3025	0.0048	0.0022	0.0168	0.034	0.0008
FmALP1	Lysosome/Vacuole	Soluble	0	0.0018	0.0162	0.0003	0.0009	0.0473	0.0002	0.0001	0.9327	0.0006
FmALP2	Lysosome/Vacuole	Soluble	0	0.0022	0.0254	0.0005	0.001	0.0617	0.0002	0.0001	0.9081	0.0007
FmCEP1	Lysosome/Vacuole	Soluble	0.0008	0.011	0.0603	0.0135	0.0032	0.155	0.2361	0.0017	0.5116	0.0068
FmCEP2	Lysosome/Vacuole	Soluble	0	0.0012	0.0252	0.0002	0.0015	0.1266	0.0001	0.0001	0.8448	0.0003
FmCEP3	Lysosome/Vacuole	Soluble	0	0.0013	0.0259	0.0002	0.0015	0.1213	0.0001	0.0001	0.8492	0.0004
FmCTB1	Lysosome/Vacuole	Soluble	0	0.0004	0.225	0.0001	0.0388	0.0154	0	0.0003	0.72	0
FmRD19A	Lysosome/Vacuole	Soluble	0	0.0012	0.0428	0.0002	0.0009	0.0408	0.0001	0.0001	0.9136	0.0004
FmRD19B	Lysosome/Vacuole	Soluble	0	0.0018	0.0348	0.0002	0.0009	0.055	0.0001	0.0001	0.9064	0.0006
FmRD19C	Lysosome/Vacuole	Soluble	0	0.001	0.0215	0.0002	0.0007	0.0611	0.0001	0.0001	0.915	0.0003
FmRD21A	Lysosome/Vacuole	Soluble	0	0.0033	0.2395	0.0006	0.0025	0.0731	0.0003	0.0004	0.6802	0.0001
FmRD21C	Lysosome/Vacuole	Soluble	0	0.0016	0.0378	0.0001	0.001	0.099	0	0.0001	0.8602	0.0001
FmRD21D	Lysosome/Vacuole	Soluble	0	0.0025	0.0517	0.0001	0.0012	0.1064	0	0.0001	0.8378	0.0001
FmRD21F	Lysosome/Vacuole	Soluble	0	0.0029	0.0331	0.0001	0.001	0.1219	0.0001	0.0001	0.8406	0.0002
FmRD21G	Lysosome/Vacuole	Soluble	0	0.0021	0.0327	0.0001	0.0011	0.1108	0.0001	0.0001	0.8527	0.0002
FmRD21I	Lysosome/Vacuole	Soluble	0	0.0014	0.1966	0	0.0049	0.0568	0.0001	0.0001	0.7401	0
FmRD21J	Lysosome/Vacuole	Soluble	0	0.0016	0.0366	0.0001	0.0012	0.1197	0.0001	0.0001	0.8404	0.0002
FmRD21K	Lysosome/Vacuole	Soluble	0.0012	0.0137	0.2266	0.0105	0.0394	0.0385	0.1532	0.006	0.5087	0.0022
FmRD21L	Lysosome/Vacuole	Soluble	0.0002	0.0025	0.3061	0.0017	0.0589	0.134	0.0025	0.0737	0.4199	0.0005
FmSAG12A	Lysosome/Vacuole	Soluble	0	0.002	0.026	0.0004	0.001	0.0293	0.0002	0	0.9401	0.0011
FmSAG12B	Lysosome/Vacuole	Soluble	0	0.002	0.0267	0.0004	0.001	0.0295	0.0002	0	0.9393	0.0011
FmSAG12C	Lysosome/Vacuole	Soluble	0	0.0016	0.0276	0.0004	0.0013	0.0273	0.0001	0.0001	0.9407	0.0009
FmSAG12D	Lysosome/Vacuole	Soluble	0	0.0016	0.027	0.0004	0.0014	0.0283	0.0001	0.0001	0.9402	0.0009
FmSAG12E	Lysosome/Vacuole	Soluble	0	0.0041	0.0326	0.0004	0.0004	0.0521	0.0002	0	0.909	0.0012
FmSAG12F	Lysosome/Vacuole	Soluble	0	0.0021	0.0206	0.0003	0.0008	0.0625	0.0002	0.0001	0.9128	0.0007
FmSAG12H	Lysosome/Vacuole	Soluble	0	0.0018	0.02	0.0003	0.001	0.0477	0.0002	0.0001	0.9282	0.0007
FmTHI1	Lysosome/Vacuole	Soluble	0	0.0015	0.0723	0.0008	0.0012	0.0399	0.0008	0.0003	0.8823	0.0008
FmXBCP3A	Lysosome/Vacuole	Soluble	0	0.0008	0.2994	0.0001	0.0319	0.0101	0.0001	0.0007	0.6567	0.0001
FmXCP1	Lysosome/Vacuole	Soluble	0	0.0022	0.0296	0.0004	0.001	0.049	0.0003	0.0001	0.9167	0.0008
FmSAG12I	Mitochondrion	Soluble	0.1026	0.2053	0.1358	0.2364	0.032	0.0228	0.0833	0.0215	0.1369	0.0234
FmSAG12J	Plastid	Soluble	0.0469	0.2098	0.2421	0.1141	0.0217	0.0095	0.2962	0.0055	0.0476	0.0067
