# Supplementary material for: Papain-Like Cysteine Protease Gene Family in Fig (Ficus carica L.): Genome-Wide Analysis and Expression Patterns
Source: Front Plant Sci. 2021 May 28;12:681801. doi: 10.3389/fpls.2021.681801 (PMC8193581; doi:10.3389/fpls.2021.681801)
Supplement: Supplementary Table 4 — Cis-element analysis of FcPLCP promoters (2000 bp). [file Table_4.XLSX]

## Sheet: Sheet1
ID	Element	Sequence	Location	Lenghth	Strand	Organism	Description	Summary
FcALP1	CGTCA-motif	CGTCA	96	5	+	Hordeum vulgare	cis-acting regulatory element involved in the MeJA-responsiveness	MeJA responsive (TGACG/CGTCA motif)
FcALP1	CGTCA-motif	CGTCA	143	5	+	Hordeum vulgare	cis-acting regulatory element involved in the MeJA-responsiveness	MeJA responsive (TGACG/CGTCA motif)
FcALP1	ARE	AAACCA	181	6	-	Zea mays	cis-acting regulatory element essential for the anaerobic induction	Anaerobic induction (ARE)
FcALP1	TC-rich repeats	GTTTTCTTAC	335	9	-	Nicotiana tabacum	cis-acting element involved in defense and stress responsiveness	Defense and stress responsive (TC-rich repeats)
FcALP1	MBS	CAACTG	559	6	+	Arabidopsis thaliana	MYB binding site involved in drought-inducibility	Drought-inducibility (MBS)
FcALP1	CGTCA-motif	CGTCA	1046	5	-	Hordeum vulgare	cis-acting regulatory element involved in the MeJA-responsiveness	MeJA responsive (TGACG/CGTCA motif)
FcALP1	MBS	CAACTG	1148	6	-	Arabidopsis thaliana	MYB binding site involved in drought-inducibility	Drought-inducibility (MBS)
FcALP1	TCA-element	CCATCTTTTT	1219	9	-	Nicotiana tabacum	cis-acting element involved in salicylic acid responsiveness	Salicylic acid responsive (TCA element)
FcALP1	ARE	AAACCA	1683	6	-	Zea mays	cis-acting regulatory element essential for the anaerobic induction	Anaerobic induction (ARE)
FcALP1	3-AF1 binding site	TAAGAGAGGAA	1818	10	+	Solanum tuberosum	light responsive element	Light responsiveness
FcALP1	CGTCA-motif	CGTCA	1923	5	+	Hordeum vulgare	cis-acting regulatory element involved in the MeJA-responsiveness	MeJA responsive (TGACG/CGTCA motif)
FcALP1	G-box	CACGTG	1965	6	-	Arabidopsis thaliana	cis-acting regulatory element involved in light responsiveness	Light responsiveness
FcALP1	ABRE	ACGTG	1966	5	+	Arabidopsis thaliana	cis-acting element involved in the abscisic acid responsiveness	Abscisic acid responsive element (ABRE)
FcCEP1	MBS	CAACTG	417	6	-	Arabidopsis thaliana	MYB binding site involved in drought-inducibility	Drought-inducibility (MBS)
FcCEP1	GT1-motif	GGTTAA	656	6	-	Arabidopsis thaliana	light responsive element	Light responsiveness
FcCEP1	ARE	AAACCA	670	6	-	Zea mays	cis-acting regulatory element essential for the anaerobic induction	Anaerobic induction (ARE)
FcCEP1	CGTCA-motif	CGTCA	795	5	+	Hordeum vulgare	cis-acting regulatory element involved in the MeJA-responsiveness	MeJA responsive (TGACG/CGTCA motif)
FcCEP1	ARE	AAACCA	1167	6	-	Zea mays	cis-acting regulatory element essential for the anaerobic induction	Anaerobic induction (ARE)
FcCEP1	CGTCA-motif	CGTCA	1643	5	+	Hordeum vulgare	cis-acting regulatory element involved in the MeJA-responsiveness	MeJA responsive (TGACG/CGTCA motif)
FcCEP1	G-Box	CACGTT	1684	6	-	Pisum sativum	cis-acting regulatory element involved in light responsiveness	Light responsiveness
FcCEP1	ABRE	ACGTG	1685	5	+	Arabidopsis thaliana	cis-acting element involved in the abscisic acid responsiveness	Abscisic acid responsive element (ABRE)
FcCEP1	TCA-element	CCATCTTTTT	1868	9	+	Nicotiana tabacum	cis-acting element involved in salicylic acid responsiveness	Salicylic acid responsive (TCA element)
FcCEP1	ARE	AAACCA	1888	6	+	Zea mays	cis-acting regulatory element essential for the anaerobic induction	Anaerobic induction (ARE)
FcCEP1	3-AF1 binding site	TAAGAGAGGAA	1908	10	-	Solanum tuberosum	light responsive element	Light responsiveness
FcCEP2	TGA-element	AACGAC	5	6	+	Brassica oleracea	auxin-responsive element	Auxin responsive (AuxRR-core/TGA-element)
FcCEP2	TGA-element	AACGAC	22	6	+	Brassica oleracea	auxin-responsive element	Auxin responsive (AuxRR-core/TGA-element)
FcCEP2	TGA-element	AACGAC	39	6	+	Brassica oleracea	auxin-responsive element	Auxin responsive (AuxRR-core/TGA-element)
FcCEP2	TGA-element	AACGAC	77	6	+	Brassica oleracea	auxin-responsive element	Auxin responsive (AuxRR-core/TGA-element)
FcCEP2	TGA-element	AACGAC	109	6	+	Brassica oleracea	auxin-responsive element	Auxin responsive (AuxRR-core/TGA-element)
FcCEP2	G-Box	CACGTT	233	6	-	Pisum sativum	cis-acting regulatory element involved in light responsiveness	Light responsiveness
FcCEP2	ABRE	ACGTG	234	5	+	Arabidopsis thaliana	cis-acting element involved in the abscisic acid responsiveness	Abscisic acid responsive element (ABRE)
FcCEP2	CGTCA-motif	CGTCA	242	5	+	Hordeum vulgare	cis-acting regulatory element involved in the MeJA-responsiveness	MeJA responsive (TGACG/CGTCA motif)
FcCEP2	TGA-element	AACGAC	564	6	+	Brassica oleracea	auxin-responsive element	Auxin responsive (AuxRR-core/TGA-element)
FcCEP2	CGTCA-motif	CGTCA	624	5	-	Hordeum vulgare	cis-acting regulatory element involved in the MeJA-responsiveness	MeJA responsive (TGACG/CGTCA motif)
FcCEP2	TCA-element	TCAGAAGAGG	682	9	-	Brassica oleracea	cis-acting element involved in salicylic acid responsiveness	Salicylic acid responsive (TCA element)
FcCEP2	LTR	CCGAAA	803	6	+	Hordeum vulgare	cis-acting element involved in low-temperature responsiveness	Low-temperature responsive (LTR)
FcCEP2	LTR	CCGAAA	1158	6	-	Hordeum vulgare	cis-acting element involved in low-temperature responsiveness	Low-temperature responsive (LTR)
FcCEP2	MBS	CAACTG	1167	6	+	Arabidopsis thaliana	MYB binding site involved in drought-inducibility	Drought-inducibility (MBS)
FcCEP2	LTR	CCGAAA	1226	6	-	Hordeum vulgare	cis-acting element involved in low-temperature responsiveness	Low-temperature responsive (LTR)
FcCEP2	MBS	CAACTG	1316	6	+	Arabidopsis thaliana	MYB binding site involved in drought-inducibility	Drought-inducibility (MBS)
FcCEP2	TATC-box	TATCCCA	1874	7	-	Oryza sativa	cis-acting element involved in gibberellin-responsiveness	Gibberellin-responsive (P-box/GARE-motif/TATC-box)
FcCEP2	TCA-element	CCATCTTTTT	1930	9	-	Nicotiana tabacum	cis-acting element involved in salicylic acid responsiveness	Salicylic acid responsive (TCA element)
FcCEP2	GT1-motif	GGTTAA	1950	6	+	Arabidopsis thaliana	light responsive element	Light responsiveness
FcCEP2	G-box	ACACGTGT	1960	8	-	Brassica napus	cis-acting regulatory element involved in light responsiveness	Light responsiveness
FcCEP2	ABRE	ACGTG	1962	5	+	Arabidopsis thaliana	cis-acting element involved in the abscisic acid responsiveness	Abscisic acid responsive element (ABRE)
FcCTB1	MBS	CAACTG	211	6	+	Arabidopsis thaliana	MYB binding site involved in drought-inducibility	Drought-inducibility (MBS)
FcCTB1	ARE	AAACCA	1951	6	+	Zea mays	cis-acting regulatory element essential for the anaerobic induction	Anaerobic induction (ARE)
FcCTB1	AAAC-motif	CAATCAAAACCT	1962	11	+	Spinacia oleracea	light responsive element	Light responsiveness
FcCTB2	Sp1	GGGCGG	100	6	-	Oryza sativa	light responsive element	Light responsiveness
FcCTB2	TCA-element	CCATCTTTTT	320	9	+	Nicotiana tabacum	cis-acting element involved in salicylic acid responsiveness	Salicylic acid responsive (TCA element)
FcCTB2	CGTCA-motif	CGTCA	1036	5	-	Hordeum vulgare	cis-acting regulatory element involved in the MeJA-responsiveness	MeJA responsive (TGACG/CGTCA motif)
FcCTB2	AuxRR-core	GGTCCAT	1165	7	+	Nicotiana tabacum	cis-acting regulatory element involved in auxin responsiveness	Auxin responsive (AuxRR-core/TGA-element)
FcCTB2	CGTCA-motif	CGTCA	1249	5	-	Hordeum vulgare	cis-acting regulatory element involved in the MeJA-responsiveness	MeJA responsive (TGACG/CGTCA motif)
FcCTB2	Sp1	GGGCGG	1461	6	-	Oryza sativa	light responsive element	Light responsiveness
FcCTB2	4cl-CMA1c	CTTTACCAACCCCC	1485	13	+	Petroselinum crispum	light responsive element	Light responsiveness
FcCTB2	ABRE	AACCCGG	1568	7	+	Arabidopsis thaliana	cis-acting element involved in the abscisic acid responsiveness	Abscisic acid responsive element (ABRE)
FcCTB2	ARE	AAACCA	1579	6	+	Zea mays	cis-acting regulatory element essential for the anaerobic induction	Anaerobic induction (ARE)
FcCTB2	G-Box	CACGTT	1600	6	-	Pisum sativum	cis-acting regulatory element involved in light responsiveness	Light responsiveness
FcCTB2	ABRE	ACGTG	1601	5	+	Arabidopsis thaliana	cis-acting element involved in the abscisic acid responsiveness	Abscisic acid responsive element (ABRE)
FcCTB2	G-box	CACGTG	1611	6	-	Arabidopsis thaliana	cis-acting regulatory element involved in light responsiveness	Light responsiveness
FcCTB2	ABRE	ACGTG	1612	5	+	Arabidopsis thaliana	cis-acting element involved in the abscisic acid responsiveness	Abscisic acid responsive element (ABRE)
FcCTB2	ARE	AAACCA	1640	6	+	Zea mays	cis-acting regulatory element essential for the anaerobic induction	Anaerobic induction (ARE)
FcCTB2	G-box	CACGTG	1859	6	-	Arabidopsis thaliana	cis-acting regulatory element involved in light responsiveness	Light responsiveness
FcCTB2	ABRE	ACGTG	1860	5	+	Arabidopsis thaliana	cis-acting element involved in the abscisic acid responsiveness	Abscisic acid responsive element (ABRE)
FcCTB2	CGTCA-motif	CGTCA	1912	5	+	Hordeum vulgare	cis-acting regulatory element involved in the MeJA-responsiveness	MeJA responsive (TGACG/CGTCA motif)
FcCTB2	TC-rich repeats	ATTCTCTAAC	1921	9	-	Nicotiana tabacum	cis-acting element involved in defense and stress responsiveness	Defense and stress responsive (TC-rich repeats)
FcRD19A	CGTCA-motif	CGTCA	42	5	-	Hordeum vulgare	cis-acting regulatory element involved in the MeJA-responsiveness	MeJA responsive (TGACG/CGTCA motif)
FcRD19A	CGTCA-motif	CGTCA	48	5	+	Hordeum vulgare	cis-acting regulatory element involved in the MeJA-responsiveness	MeJA responsive (TGACG/CGTCA motif)
FcRD19A	TCA-element	CCATCTTTTT	82	9	-	Nicotiana tabacum	cis-acting element involved in salicylic acid responsiveness	Salicylic acid responsive (TCA element)
FcRD19A	MBS	CAACTG	234	6	-	Arabidopsis thaliana	MYB binding site involved in drought-inducibility	Drought-inducibility (MBS)
FcRD19A	GT1-motif	GGTTAA	446	6	+	Arabidopsis thaliana	light responsive element	Light responsiveness
FcRD19A	ARE	AAACCA	478	6	+	Zea mays	cis-acting regulatory element essential for the anaerobic induction	Anaerobic induction (ARE)
FcRD19A	G-Box	CACGTT	488	6	-	Pisum sativum	cis-acting regulatory element involved in light responsiveness	Light responsiveness
FcRD19A	ABRE	ACGTG	489	5	+	Arabidopsis thaliana	cis-acting element involved in the abscisic acid responsiveness	Abscisic acid responsive element (ABRE)
FcRD19A	TCA-element	CCATCTTTTT	588	9	-	Nicotiana tabacum	cis-acting element involved in salicylic acid responsiveness	Salicylic acid responsive (TCA element)
FcRD19A	TCA-element	CCATCTTTTT	649	9	+	Nicotiana tabacum	cis-acting element involved in salicylic acid responsiveness	Salicylic acid responsive (TCA element)
FcRD19A	CGTCA-motif	CGTCA	894	5	+	Hordeum vulgare	cis-acting regulatory element involved in the MeJA-responsiveness	MeJA responsive (TGACG/CGTCA motif)
FcRD19A	ARE	AAACCA	1023	6	-	Zea mays	cis-acting regulatory element essential for the anaerobic induction	Anaerobic induction (ARE)
FcRD19A	ARE	AAACCA	1060	6	-	Zea mays	cis-acting regulatory element essential for the anaerobic induction	Anaerobic induction (ARE)
FcRD19A	ABRE	ACGTG	1736	5	-	Arabidopsis thaliana	cis-acting element involved in the abscisic acid responsiveness	Abscisic acid responsive element (ABRE)
FcRD19A	G-Box	CACGTT	1736	6	+	Pisum sativum	cis-acting regulatory element involved in light responsiveness	Light responsiveness
FcRD19A	GT1-motif	GGTTAA	1863	6	-	Arabidopsis thaliana	light responsive element	Light responsiveness
FcRD19A	G-box	ACACGTGT	1881	8	-	Brassica napus	cis-acting regulatory element involved in light responsiveness	Light responsiveness
FcRD19A	ABRE	ACGTG	1883	5	+	Arabidopsis thaliana	cis-acting element involved in the abscisic acid responsiveness	Abscisic acid responsive element (ABRE)
FcRD19B	TGA-element	AACGAC	38	6	+	Brassica oleracea	auxin-responsive element	Auxin responsive (AuxRR-core/TGA-element)
FcRD19B	LTR	CCGAAA	291	6	-	Hordeum vulgare	cis-acting element involved in low-temperature responsiveness	Low-temperature responsive (LTR)
FcRD19B	GT1-motif	GGTTAAT	295	7	+	Avena sativa	light responsive element	Light responsiveness
FcRD19B	TC-rich repeats	ATTCTCTAAC	481	9	+	Nicotiana tabacum	cis-acting element involved in defense and stress responsiveness	Defense and stress responsive (TC-rich repeats)
FcRD19B	GT1-motif	GGTTAA	738	6	-	Arabidopsis thaliana	light responsive element	Light responsiveness
FcRD19B	TC-rich repeats	ATTCTCTAAC	1394	9	-	Nicotiana tabacum	cis-acting element involved in defense and stress responsiveness	Defense and stress responsive (TC-rich repeats)
FcRD19B	ARE	AAACCA	1416	6	-	Zea mays	cis-acting regulatory element essential for the anaerobic induction	Anaerobic induction (ARE)
FcRD19B	G-Box	CACGTT	1471	6	-	Pisum sativum	cis-acting regulatory element involved in light responsiveness	Light responsiveness
FcRD19B	ABRE	ACGTG	1472	5	+	Arabidopsis thaliana	cis-acting element involved in the abscisic acid responsiveness	Abscisic acid responsive element (ABRE)
FcRD19B	G-box	tgACACGTGGCA	1725	11	-	Lycopersicon esculentum	cis-acting regulatory element involved in light responsiveness	Light responsiveness
FcRD19B	ABRE	GACACGTGGC	1726	9	-	Triticum aestivum	cis-acting element involved in the abscisic acid responsiveness	Abscisic acid responsive element (ABRE)
FcRD19B	ABRE	ACGTG	1799	5	-	Arabidopsis thaliana	cis-acting element involved in the abscisic acid responsiveness	Abscisic acid responsive element (ABRE)
FcRD19B	G-box	TAAACGTG	1799	8	-	Brassica oleracea	cis-acting regulatory element involved in light responsiveness	Light responsiveness
FcRD19B	G-Box	CACGTT	1856	6	-	Pisum sativum	cis-acting regulatory element involved in light responsiveness	Light responsiveness
FcRD19B	ABRE	ACGTG	1857	5	+	Arabidopsis thaliana	cis-acting element involved in the abscisic acid responsiveness	Abscisic acid responsive element (ABRE)
FcRD19C	LTR	CCGAAA	246	6	-	Hordeum vulgare	cis-acting element involved in low-temperature responsiveness	Low-temperature responsive (LTR)
FcRD19C	GT1-motif	GGTTAAT	250	7	+	Avena sativa	light responsive element	Light responsiveness
FcRD19C	TC-rich repeats	ATTCTCTAAC	438	9	+	Nicotiana tabacum	cis-acting element involved in defense and stress responsiveness	Defense and stress responsive (TC-rich repeats)
FcRD19C	GT1-motif	GGTTAA	699	6	-	Arabidopsis thaliana	light responsive element	Light responsiveness
FcRD19C	ARE	AAACCA	1390	6	-	Zea mays	cis-acting regulatory element essential for the anaerobic induction	Anaerobic induction (ARE)
FcRD19C	G-Box	CACGTT	1445	6	-	Pisum sativum	cis-acting regulatory element involved in light responsiveness	Light responsiveness
FcRD19C	ABRE	ACGTG	1446	5	+	Arabidopsis thaliana	cis-acting element involved in the abscisic acid responsiveness	Abscisic acid responsive element (ABRE)
FcRD19C	G-box	tgACACGTGGCA	1699	11	-	Lycopersicon esculentum	cis-acting regulatory element involved in light responsiveness	Light responsiveness
FcRD19C	ABRE	GACACGTGGC	1700	9	-	Triticum aestivum	cis-acting element involved in the abscisic acid responsiveness	Abscisic acid responsive element (ABRE)
FcRD19C	ABRE	ACGTG	1772	5	-	Arabidopsis thaliana	cis-acting element involved in the abscisic acid responsiveness	Abscisic acid responsive element (ABRE)
FcRD19C	G-Box	CACGTT	1772	6	+	Pisum sativum	cis-acting regulatory element involved in light responsiveness	Light responsiveness
FcRD19C	G-Box	CACGTT	1829	6	-	Pisum sativum	cis-acting regulatory element involved in light responsiveness	Light responsiveness
FcRD19C	ABRE	ACGTG	1830	5	+	Arabidopsis thaliana	cis-acting element involved in the abscisic acid responsiveness	Abscisic acid responsive element (ABRE)
FcRD19D	GT1-motif	GGTTAA	406	6	-	Arabidopsis thaliana	light responsive element	Light responsiveness
FcRD19D	G-box	CACGTC	634	6	-	Zea mays	cis-acting regulatory element involved in light responsiveness	Light responsiveness
FcRD19D	ABRE	ACGTG	635	5	+	Arabidopsis thaliana	cis-acting element involved in the abscisic acid responsiveness	Abscisic acid responsive element (ABRE)
FcRD19D	G-box	TAACACGTAG	663	9	-	Brassica oleracea	cis-acting regulatory element involved in light responsiveness	Light responsiveness
FcRD19D	ABRE	ACGTG	665	5	+	Arabidopsis thaliana	cis-acting element involved in the abscisic acid responsiveness	Abscisic acid responsive element (ABRE)
FcRD19D	ABRE	ACGTG	707	5	-	Arabidopsis thaliana	cis-acting element involved in the abscisic acid responsiveness	Abscisic acid responsive element (ABRE)
FcRD19D	G-Box	CACGTT	707	6	+	Pisum sativum	cis-acting regulatory element involved in light responsiveness	Light responsiveness
FcRD19D	TCA-element	CCATCTTTTT	797	9	+	Nicotiana tabacum	cis-acting element involved in salicylic acid responsiveness	Salicylic acid responsive (TCA element)
FcRD19D	ARE	AAACCA	874	6	-	Zea mays	cis-acting regulatory element essential for the anaerobic induction	Anaerobic induction (ARE)
FcRD19D	LTR	CCGAAA	929	6	+	Hordeum vulgare	cis-acting element involved in low-temperature responsiveness	Low-temperature responsive (LTR)
FcRD19D	LTR	CCGAAA	972	6	+	Hordeum vulgare	cis-acting element involved in low-temperature responsiveness	Low-temperature responsive (LTR)
FcRD19D	ARE	AAACCA	1160	6	-	Zea mays	cis-acting regulatory element essential for the anaerobic induction	Anaerobic induction (ARE)
FcRD19D	ARE	AAACCA	1319	6	-	Zea mays	cis-acting regulatory element essential for the anaerobic induction	Anaerobic induction (ARE)
FcRD19D	TATC-box	TATCCCA	1768	7	+	Oryza sativa	cis-acting element involved in gibberellin-responsiveness	Gibberellin-responsive (P-box/GARE-motif/TATC-box)
FcRD19D	ARE	AAACCA	1917	6	+	Zea mays	cis-acting regulatory element essential for the anaerobic induction	Anaerobic induction (ARE)
FcRD19D	P-box	CCTTTTG	1972	7	-	Oryza sativa	gibberellin-responsive element	Gibberellin-responsive (P-box/GARE-motif/TATC-box)
FcRD21A	ABRE	ACGTG	65	5	-	Arabidopsis thaliana	cis-acting element involved in the abscisic acid responsiveness	Abscisic acid responsive element (ABRE)
FcRD21A	G-box	CACGTC	65	6	+	Zea mays	cis-acting regulatory element involved in light responsiveness	Light responsiveness
FcRD21A	TC-rich repeats	GTTTTCTTAC	377	9	-	Nicotiana tabacum	cis-acting element involved in defense and stress responsiveness	Defense and stress responsive (TC-rich repeats)
FcRD21A	ARE	AAACCA	749	6	-	Zea mays	cis-acting regulatory element essential for the anaerobic induction	Anaerobic induction (ARE)
FcRD21A	CGTCA-motif	CGTCA	783	5	-	Hordeum vulgare	cis-acting regulatory element involved in the MeJA-responsiveness	MeJA responsive (TGACG/CGTCA motif)
FcRD21A	ARE	AAACCA	837	6	+	Zea mays	cis-acting regulatory element essential for the anaerobic induction	Anaerobic induction (ARE)
FcRD21A	CGTCA-motif	CGTCA	856	5	+	Hordeum vulgare	cis-acting regulatory element involved in the MeJA-responsiveness	MeJA responsive (TGACG/CGTCA motif)
FcRD21A	TCA-element	CCATCTTTTT	1084	9	+	Nicotiana tabacum	cis-acting element involved in salicylic acid responsiveness	Salicylic acid responsive (TCA element)
FcRD21A	TCA-element	CCATCTTTTT	1591	9	+	Nicotiana tabacum	cis-acting element involved in salicylic acid responsiveness	Salicylic acid responsive (TCA element)
FcRD21A	ARE	AAACCA	1701	6	-	Zea mays	cis-acting regulatory element essential for the anaerobic induction	Anaerobic induction (ARE)
FcRD21A	G-box	CACGAC	1916	6	+	Zea mays	cis-acting regulatory element involved in light responsiveness	Light responsiveness
FcRD21A	CGTCA-motif	CGTCA	1927	5	-	Hordeum vulgare	cis-acting regulatory element involved in the MeJA-responsiveness	MeJA responsive (TGACG/CGTCA motif)
FcRD21B	CGTCA-motif	CGTCA	293	5	-	Hordeum vulgare	cis-acting regulatory element involved in the MeJA-responsiveness	MeJA responsive (TGACG/CGTCA motif)
FcRD21B	ARE	AAACCA	347	6	+	Zea mays	cis-acting regulatory element essential for the anaerobic induction	Anaerobic induction (ARE)
FcRD21B	LTR	CCGAAA	393	6	+	Hordeum vulgare	cis-acting element involved in low-temperature responsiveness	Low-temperature responsive (LTR)
FcRD21B	Sp1	GGGCGG	585	6	+	Oryza sativa	light responsive element	Light responsiveness
FcRD21B	TATC-box	TATCCCA	593	7	-	Oryza sativa	cis-acting element involved in gibberellin-responsiveness	Gibberellin-responsive (P-box/GARE-motif/TATC-box)
FcRD21B	ABRE	ACGTG	881	5	-	Arabidopsis thaliana	cis-acting element involved in the abscisic acid responsiveness	Abscisic acid responsive element (ABRE)
FcRD21B	G-box	TAAACGTG	881	8	-	Brassica oleracea	cis-acting regulatory element involved in light responsiveness	Light responsiveness
FcRD21B	TGA-element	AACGAC	916	6	-	Brassica oleracea	auxin-responsive element	Auxin responsive (AuxRR-core/TGA-element)
FcRD21B	TC-rich repeats	GTTTTCTTAC	1053	9	+	Nicotiana tabacum	cis-acting element involved in defense and stress responsiveness	Defense and stress responsive (TC-rich repeats)
FcRD21B	CGTCA-motif	CGTCA	1117	5	+	Hordeum vulgare	cis-acting regulatory element involved in the MeJA-responsiveness	MeJA responsive (TGACG/CGTCA motif)
FcRD21B	TATC-box	TATCCCA	1447	7	-	Oryza sativa	cis-acting element involved in gibberellin-responsiveness	Gibberellin-responsive (P-box/GARE-motif/TATC-box)
FcRD21B	ARE	AAACCA	1757	6	-	Zea mays	cis-acting regulatory element essential for the anaerobic induction	Anaerobic induction (ARE)
FcRD21B	G-box	CACGAC	1978	6	+	Zea mays	cis-acting regulatory element involved in light responsiveness	Light responsiveness
FcRD21B	CGTCA-motif	CGTCA	1989	5	-	Hordeum vulgare	cis-acting regulatory element involved in the MeJA-responsiveness	MeJA responsive (TGACG/CGTCA motif)
FcRD21C	TCA-element	TCAGAAGAGG	184	9	+	Brassica oleracea	cis-acting element involved in salicylic acid responsiveness	Salicylic acid responsive (TCA element)
FcRD21C	G-box	ACACGTGGC	194	9	+	Brassica napus	cis-acting regulatory element involved in light responsiveness	Light responsiveness
FcRD21C	ABRE	ACGTG	196	5	+	Arabidopsis thaliana	cis-acting element involved in the abscisic acid responsiveness	Abscisic acid responsive element (ABRE)
FcRD21C	GT1-motif	GGTTAA	286	6	-	Arabidopsis thaliana	light responsive element	Light responsiveness
FcRD21C	TC-rich repeats	GTTTTCTTAC	344	9	-	Nicotiana tabacum	cis-acting element involved in defense and stress responsiveness	Defense and stress responsive (TC-rich repeats)
FcRD21C	TC-rich repeats	GTTTTCTTAC	451	9	-	Nicotiana tabacum	cis-acting element involved in defense and stress responsiveness	Defense and stress responsive (TC-rich repeats)
FcRD21C	ARE	AAACCA	820	6	-	Zea mays	cis-acting regulatory element essential for the anaerobic induction	Anaerobic induction (ARE)
FcRD21C	ARE	AAACCA	909	6	+	Zea mays	cis-acting regulatory element essential for the anaerobic induction	Anaerobic induction (ARE)
FcRD21C	TC-rich repeats	GTTTTCTTAC	1068	9	+	Nicotiana tabacum	cis-acting element involved in defense and stress responsiveness	Defense and stress responsive (TC-rich repeats)
FcRD21C	G-box	CACGAC	1979	6	+	Zea mays	cis-acting regulatory element involved in light responsiveness	Light responsiveness
FcRD21C	CGTCA-motif	CGTCA	1990	5	-	Hordeum vulgare	cis-acting regulatory element involved in the MeJA-responsiveness	MeJA responsive (TGACG/CGTCA motif)
FcRD21D	CGTCA-motif	CGTCA	104	5	-	Hordeum vulgare	cis-acting regulatory element involved in the MeJA-responsiveness	MeJA responsive (TGACG/CGTCA motif)
FcRD21D	TGA-element	AACGAC	506	6	+	Brassica oleracea	auxin-responsive element	Auxin responsive (AuxRR-core/TGA-element)
FcRD21D	GT1-motif	GGTTAA	543	6	-	Arabidopsis thaliana	light responsive element	Light responsiveness
FcRD21D	G-Box	CACGTT	680	6	-	Pisum sativum	cis-acting regulatory element involved in light responsiveness	Light responsiveness
FcRD21D	ABRE	ACGTG	681	5	+	Arabidopsis thaliana	cis-acting element involved in the abscisic acid responsiveness	Abscisic acid responsive element (ABRE)
FcRD21D	ARE	AAACCA	961	6	-	Zea mays	cis-acting regulatory element essential for the anaerobic induction	Anaerobic induction (ARE)
FcRD21D	CGTCA-motif	CGTCA	1273	5	+	Hordeum vulgare	cis-acting regulatory element involved in the MeJA-responsiveness	MeJA responsive (TGACG/CGTCA motif)
FcRD21D	TCA-element	CCATCTTTTT	1293	9	+	Nicotiana tabacum	cis-acting element involved in salicylic acid responsiveness	Salicylic acid responsive (TCA element)
FcRD21D	TGA-element	AACGAC	1304	6	+	Brassica oleracea	auxin-responsive element	Auxin responsive (AuxRR-core/TGA-element)
FcRD21D	AuxRR-core	GGTCCAT	1415	7	-	Nicotiana tabacum	cis-acting regulatory element involved in auxin responsiveness	Auxin responsive (AuxRR-core/TGA-element)
FcRD21D	ARE	AAACCA	1770	6	-	Zea mays	cis-acting regulatory element essential for the anaerobic induction	Anaerobic induction (ARE)
FcRD21D	CGTCA-motif	CGTCA	1990	5	-	Hordeum vulgare	cis-acting regulatory element involved in the MeJA-responsiveness	MeJA responsive (TGACG/CGTCA motif)
FcRD21E	GT1-motif	GGTTAA	34	6	+	Arabidopsis thaliana	light responsive element	Light responsiveness
FcRD21E	GT1-motif	GGTTAA	179	6	+	Arabidopsis thaliana	light responsive element	Light responsiveness
FcRD21E	ARE	AAACCA	595	6	-	Zea mays	cis-acting regulatory element essential for the anaerobic induction	Anaerobic induction (ARE)
FcRD21E	ARE	AAACCA	999	6	-	Zea mays	cis-acting regulatory element essential for the anaerobic induction	Anaerobic induction (ARE)
FcRD21E	LTR	CCGAAA	1406	6	+	Hordeum vulgare	cis-acting element involved in low-temperature responsiveness	Low-temperature responsive (LTR)
FcRD21E	G-box	TAAACGTG	1488	8	+	Brassica oleracea	cis-acting regulatory element involved in light responsiveness	Light responsiveness
FcRD21E	ABRE	ACGTG	1491	5	+	Arabidopsis thaliana	cis-acting element involved in the abscisic acid responsiveness	Abscisic acid responsive element (ABRE)
FcRD21E	MBS	CAACTG	1500	6	+	Arabidopsis thaliana	MYB binding site involved in drought-inducibility	Drought-inducibility (MBS)
FcRD21E	ARE	AAACCA	1504	6	-	Zea mays	cis-acting regulatory element essential for the anaerobic induction	Anaerobic induction (ARE)
FcRD21E	LTR	CCGAAA	1541	6	-	Hordeum vulgare	cis-acting element involved in low-temperature responsiveness	Low-temperature responsive (LTR)
FcRD21E	TGA-element	AACGAC	1689	6	+	Brassica oleracea	auxin-responsive element	Auxin responsive (AuxRR-core/TGA-element)
FcRD21E	GT1-motif	GGTTAA	1747	6	-	Arabidopsis thaliana	light responsive element	Light responsiveness
FcRD21E	TGA-element	AACGAC	1884	6	+	Brassica oleracea	auxin-responsive element	Auxin responsive (AuxRR-core/TGA-element)
FcRD21E	ABRE	TACGGTC	1970	7	-	Arabidopsis thaliana	cis-acting element involved in the abscisic acid responsiveness	Abscisic acid responsive element (ABRE)
FcRD21E	G-box	CACGAC	1979	6	+	Zea mays	cis-acting regulatory element involved in light responsiveness	Light responsiveness
FcRD21E	CGTCA-motif	CGTCA	1990	5	-	Hordeum vulgare	cis-acting regulatory element involved in the MeJA-responsiveness	MeJA responsive (TGACG/CGTCA motif)
FcRD21F	G-box	CACGTG	285	6	+	Arabidopsis thaliana	cis-acting regulatory element involved in light responsiveness	Light responsiveness
FcRD21F	ABRE	ACGTG	286	5	+	Arabidopsis thaliana	cis-acting element involved in the abscisic acid responsiveness	Abscisic acid responsive element (ABRE)
FcRD21F	G-box	CACGTG	296	6	+	Arabidopsis thaliana	cis-acting regulatory element involved in light responsiveness	Light responsiveness
FcRD21F	ABRE	ACGTG	297	5	+	Arabidopsis thaliana	cis-acting element involved in the abscisic acid responsiveness	Abscisic acid responsive element (ABRE)
FcRD21F	CGTCA-motif	CGTCA	629	5	-	Hordeum vulgare	cis-acting regulatory element involved in the MeJA-responsiveness	MeJA responsive (TGACG/CGTCA motif)
FcRD21F	ARE	AAACCA	832	6	+	Zea mays	cis-acting regulatory element essential for the anaerobic induction	Anaerobic induction (ARE)
FcRD21F	P-box	CCTTTTG	993	7	-	Oryza sativa	gibberellin-responsive element	Gibberellin-responsive (P-box/GARE-motif/TATC-box)
FcRD21F	G-box	TAACACGTAG	1013	9	+	Brassica oleracea	cis-acting regulatory element involved in light responsiveness	Light responsiveness
FcRD21F	ABRE	ACGTG	1016	5	-	Arabidopsis thaliana	cis-acting element involved in the abscisic acid responsiveness	Abscisic acid responsive element (ABRE)
FcRD21F	G-box	CCACGTAA	1540	8	+	Brassica napus	cis-acting regulatory element involved in light responsiveness	Light responsiveness
FcRD21F	ABRE	ACGTG	1541	5	-	Arabidopsis thaliana	cis-acting element involved in the abscisic acid responsiveness	Abscisic acid responsive element (ABRE)
FcRD21F	TATC-box	TATCCCA	1596	7	+	Oryza sativa	cis-acting element involved in gibberellin-responsiveness	Gibberellin-responsive (P-box/GARE-motif/TATC-box)
FcRD21F	ARE	AAACCA	1659	6	-	Zea mays	cis-acting regulatory element essential for the anaerobic induction	Anaerobic induction (ARE)
FcRD21G	ARE	AAACCA	98	6	-	Zea mays	cis-acting regulatory element essential for the anaerobic induction	Anaerobic induction (ARE)
FcRD21G	G-Box	CACGTG	121	6	+	Pisum sativum	cis-acting regulatory element involved in light responsiveness	Light responsiveness
FcRD21G	ABRE	ACGTG	122	5	+	Arabidopsis thaliana	cis-acting element involved in the abscisic acid responsiveness	Abscisic acid responsive element (ABRE)
FcRD21G	G-box	TACGTG	218	6	+	Arabidopsis thaliana	cis-acting regulatory element involved in light responsiveness	Light responsiveness
FcRD21G	ABRE	ACGTG	219	5	+	Arabidopsis thaliana	cis-acting element involved in the abscisic acid responsiveness	Abscisic acid responsive element (ABRE)
FcRD21G	ARE	AAACCA	323	6	+	Zea mays	cis-acting regulatory element essential for the anaerobic induction	Anaerobic induction (ARE)
FcRD21G	CGTCA-motif	CGTCA	942	5	+	Hordeum vulgare	cis-acting regulatory element involved in the MeJA-responsiveness	MeJA responsive (TGACG/CGTCA motif)
FcRD21G	CGTCA-motif	CGTCA	1194	5	-	Hordeum vulgare	cis-acting regulatory element involved in the MeJA-responsiveness	MeJA responsive (TGACG/CGTCA motif)
FcRD21G	LTR	CCGAAA	1288	6	+	Hordeum vulgare	cis-acting element involved in low-temperature responsiveness	Low-temperature responsive (LTR)
FcRD21G	G-box	CACGTG	1667	6	-	Arabidopsis thaliana	cis-acting regulatory element involved in light responsiveness	Light responsiveness
FcRD21G	ABRE	ACGTG	1668	5	+	Arabidopsis thaliana	cis-acting element involved in the abscisic acid responsiveness	Abscisic acid responsive element (ABRE)
FcRD21G	LTR	CCGAAA	1715	6	+	Hordeum vulgare	cis-acting element involved in low-temperature responsiveness	Low-temperature responsive (LTR)
FcRD21G	LTR	CCGAAA	1824	6	-	Hordeum vulgare	cis-acting element involved in low-temperature responsiveness	Low-temperature responsive (LTR)
FcSAG12A	LTR	CCGAAA	176	6	-	Hordeum vulgare	cis-acting element involved in low-temperature responsiveness	Low-temperature responsive (LTR)
FcSAG12A	LTR	CCGAAA	268	6	-	Hordeum vulgare	cis-acting element involved in low-temperature responsiveness	Low-temperature responsive (LTR)
FcSAG12A	ARE	AAACCA	303	6	-	Zea mays	cis-acting regulatory element essential for the anaerobic induction	Anaerobic induction (ARE)
FcSAG12A	TCA-element	CCATCTTTTT	311	9	-	Nicotiana tabacum	cis-acting element involved in salicylic acid responsiveness	Salicylic acid responsive (TCA element)
FcSAG12A	P-box	CCTTTTG	369	7	+	Oryza sativa	gibberellin-responsive element	Gibberellin-responsive (P-box/GARE-motif/TATC-box)
FcSAG12A	TC-rich repeats	GTTTTCTTAC	426	9	-	Nicotiana tabacum	cis-acting element involved in defense and stress responsiveness	Defense and stress responsive (TC-rich repeats)
FcSAG12A	LTR	CCGAAA	520	6	-	Hordeum vulgare	cis-acting element involved in low-temperature responsiveness	Low-temperature responsive (LTR)
FcSAG12A	TCA-element	CCATCTTTTT	676	9	-	Nicotiana tabacum	cis-acting element involved in salicylic acid responsiveness	Salicylic acid responsive (TCA element)
FcSAG12A	GT1-motif	GGTTAA	785	6	-	Arabidopsis thaliana	light responsive element	Light responsiveness
FcSAG12A	ARE	AAACCA	852	6	-	Zea mays	cis-acting regulatory element essential for the anaerobic induction	Anaerobic induction (ARE)
FcSAG12A	CGTCA-motif	CGTCA	1120	5	+	Hordeum vulgare	cis-acting regulatory element involved in the MeJA-responsiveness	MeJA responsive (TGACG/CGTCA motif)
FcSAG12A	Sp1	GGGCGG	1251	6	-	Oryza sativa	light responsive element	Light responsiveness
FcSAG12A	MBS	CAACTG	1731	6	+	Arabidopsis thaliana	MYB binding site involved in drought-inducibility	Drought-inducibility (MBS)
FcSAG12B	P-box	CCTTTTG	28	7	-	Oryza sativa	gibberellin-responsive element	Gibberellin-responsive (P-box/GARE-motif/TATC-box)
FcSAG12B	CGTCA-motif	CGTCA	144	5	+	Hordeum vulgare	cis-acting regulatory element involved in the MeJA-responsiveness	MeJA responsive (TGACG/CGTCA motif)
FcSAG12B	TATC-box	TATCCCA	301	7	+	Oryza sativa	cis-acting element involved in gibberellin-responsiveness	Gibberellin-responsive (P-box/GARE-motif/TATC-box)
FcSAG12B	TGA-element	AACGAC	386	6	-	Brassica oleracea	auxin-responsive element	Auxin responsive (AuxRR-core/TGA-element)
FcSAG12B	CGTCA-motif	CGTCA	732	5	+	Hordeum vulgare	cis-acting regulatory element involved in the MeJA-responsiveness	MeJA responsive (TGACG/CGTCA motif)
FcSAG12B	TGA-element	AACGAC	846	6	+	Brassica oleracea	auxin-responsive element	Auxin responsive (AuxRR-core/TGA-element)
FcSAG12B	TCA-element	CCATCTTTTT	927	9	-	Nicotiana tabacum	cis-acting element involved in salicylic acid responsiveness	Salicylic acid responsive (TCA element)
FcSAG12B	ARE	AAACCA	1277	6	-	Zea mays	cis-acting regulatory element essential for the anaerobic induction	Anaerobic induction (ARE)
FcSAG12B	ARE	AAACCA	1372	6	+	Zea mays	cis-acting regulatory element essential for the anaerobic induction	Anaerobic induction (ARE)
FcSAG12B	LTR	CCGAAA	1497	6	+	Hordeum vulgare	cis-acting element involved in low-temperature responsiveness	Low-temperature responsive (LTR)
FcSAG12B	ARE	AAACCA	1698	6	+	Zea mays	cis-acting regulatory element essential for the anaerobic induction	Anaerobic induction (ARE)
FcSAG12B	G-Box	CACGTT	1826	6	-	Pisum sativum	cis-acting regulatory element involved in light responsiveness	Light responsiveness
FcSAG12B	ABRE	ACGTG	1827	5	+	Arabidopsis thaliana	cis-acting element involved in the abscisic acid responsiveness	Abscisic acid responsive element (ABRE)
FcSAG12C	LTR	CCGAAA	195	6	-	Hordeum vulgare	cis-acting element involved in low-temperature responsiveness	Low-temperature responsive (LTR)
FcSAG12C	ARE	AAACCA	249	6	+	Zea mays	cis-acting regulatory element essential for the anaerobic induction	Anaerobic induction (ARE)
FcSAG12C	TCA-element	CCATCTTTTT	387	9	+	Nicotiana tabacum	cis-acting element involved in salicylic acid responsiveness	Salicylic acid responsive (TCA element)
FcSAG12C	ARE	AAACCA	842	6	-	Zea mays	cis-acting regulatory element essential for the anaerobic induction	Anaerobic induction (ARE)
FcSAG12C	GARE-motif	TCTGTTG	1326	7	-	Brassica oleracea	gibberellin-responsive element	Gibberellin-responsive (P-box/GARE-motif/TATC-box)
FcSAG12C	G-box	CACGAC	1433	6	-	Zea mays	cis-acting regulatory element involved in light responsiveness	Light responsiveness
FcSAG12C	TC-rich repeats	ATTCTCTAAC	1752	10	+	Nicotiana tabacum	cis-acting element involved in defense and stress responsiveness	Defense and stress responsive (TC-rich repeats)
FcSAG12C	MBS	CAACTG	1933	6	+	Arabidopsis thaliana	MYB binding site involved in drought-inducibility	Drought-inducibility (MBS)
FcSAG12D	LTR	CCGAAA	223	6	-	Hordeum vulgare	cis-acting element involved in low-temperature responsiveness	Low-temperature responsive (LTR)
FcSAG12D	GT1-motif	GGTTAA	703	6	-	Arabidopsis thaliana	light responsive element	Light responsiveness
FcSAG12D	MBS	CAACTG	708	6	+	Arabidopsis thaliana	MYB binding site involved in drought-inducibility	Drought-inducibility (MBS)
FcSAG12D	ARE	AAACCA	907	6	-	Zea mays	cis-acting regulatory element essential for the anaerobic induction	Anaerobic induction (ARE)
FcSAG12D	GT1-motif	GGTTAAT	1487	7	-	Avena sativa	light responsive element	Light responsiveness
FcSAG12D	ABRE	ACGTG	1594	5	-	Arabidopsis thaliana	cis-acting element involved in the abscisic acid responsiveness	Abscisic acid responsive element (ABRE)
FcSAG12D	G-Box	CACGTT	1594	6	+	Pisum sativum	cis-acting regulatory element involved in light responsiveness	Light responsiveness
FcSAG12D	ARE	AAACCA	1938	6	-	Zea mays	cis-acting regulatory element essential for the anaerobic induction	Anaerobic induction (ARE)
FcSAG12E	CGTCA-motif	CGTCA	263	5	-	Hordeum vulgare	cis-acting regulatory element involved in the MeJA-responsiveness	MeJA responsive (TGACG/CGTCA motif)
FcSAG12E	TCA-element	CCATCTTTTT	583	9	+	Nicotiana tabacum	cis-acting element involved in salicylic acid responsiveness	Salicylic acid responsive (TCA element)
FcSAG12E	TC-rich repeats	GTTTTCTTAC	632	9	+	Nicotiana tabacum	cis-acting element involved in defense and stress responsiveness	Defense and stress responsive (TC-rich repeats)
FcSAG12E	ARE	AAACCA	1338	6	-	Zea mays	cis-acting regulatory element essential for the anaerobic induction	Anaerobic induction (ARE)
FcSAG12E	GT1-motif	GGTTAA	1381	6	+	Arabidopsis thaliana	light responsive element	Light responsiveness
FcSAG12E	P-box	CCTTTTG	1456	7	-	Oryza sativa	gibberellin-responsive element	Gibberellin-responsive (P-box/GARE-motif/TATC-box)
FcSAG12E	G-box	GCCACGTGGA	1496	9	+	Arabidopsis thaliana	cis-acting regulatory element involved in light responsiveness	Light responsiveness
FcSAG12E	ARE	AAACCA	1514	6	-	Zea mays	cis-acting regulatory element essential for the anaerobic induction	Anaerobic induction (ARE)
FcSAG12E	G-Box	CACGTG	1548	6	-	Pisum sativum	cis-acting regulatory element involved in light responsiveness	Light responsiveness
FcSAG12E	ABRE	ACGTG	1549	5	+	Arabidopsis thaliana	cis-acting element involved in the abscisic acid responsiveness	Abscisic acid responsive element (ABRE)
FcSAG12E	TCA-element	CCATCTTTTT	1749	9	+	Nicotiana tabacum	cis-acting element involved in salicylic acid responsiveness	Salicylic acid responsive (TCA element)
FcSAG12E	ABRE	ACGTG	1802	5	-	Arabidopsis thaliana	cis-acting element involved in the abscisic acid responsiveness	Abscisic acid responsive element (ABRE)
FcSAG12E	G-box	CACGTC	1802	6	+	Zea mays	cis-acting regulatory element involved in light responsiveness	Light responsiveness
FcSAG12E	ARE	AAACCA	1853	6	+	Zea mays	cis-acting regulatory element essential for the anaerobic induction	Anaerobic induction (ARE)
FcSAG12F	GT1-motif	GGTTAA	198	6	+	Arabidopsis thaliana	light responsive element	Light responsiveness
FcSAG12F	CGTCA-motif	CGTCA	400	5	-	Hordeum vulgare	cis-acting regulatory element involved in the MeJA-responsiveness	MeJA responsive (TGACG/CGTCA motif)
FcSAG12F	ARE	AAACCA	465	6	+	Zea mays	cis-acting regulatory element essential for the anaerobic induction	Anaerobic induction (ARE)
FcSAG12F	LTR	CCGAAA	509	6	+	Hordeum vulgare	cis-acting element involved in low-temperature responsiveness	Low-temperature responsive (LTR)
FcSAG12F	TGA-element	AACGAC	538	6	-	Brassica oleracea	auxin-responsive element	Auxin responsive (AuxRR-core/TGA-element)
FcSAG12F	CGTCA-motif	CGTCA	641	5	+	Hordeum vulgare	cis-acting regulatory element involved in the MeJA-responsiveness	MeJA responsive (TGACG/CGTCA motif)
FcSAG12F	CGTCA-motif	CGTCA	669	5	+	Hordeum vulgare	cis-acting regulatory element involved in the MeJA-responsiveness	MeJA responsive (TGACG/CGTCA motif)
FcSAG12F	G-box	CACGAC	972	6	-	Zea mays	cis-acting regulatory element involved in light responsiveness	Light responsiveness
FcSAG12F	TCA-element	CCATCTTTTT	1398	9	+	Nicotiana tabacum	cis-acting element involved in salicylic acid responsiveness	Salicylic acid responsive (TCA element)
FcSAG12F	GT1-motif	GGTTAAT	1560	7	+	Avena sativa	light responsive element	Light responsiveness
FcSAG12F	ARE	AAACCA	1963	6	+	Zea mays	cis-acting regulatory element essential for the anaerobic induction	Anaerobic induction (ARE)
FcSAG12G	ARE	AAACCA	122	6	-	Zea mays	cis-acting regulatory element essential for the anaerobic induction	Anaerobic induction (ARE)
FcSAG12G	TC-rich repeats	GTTTTCTTAC	204	9	+	Nicotiana tabacum	cis-acting element involved in defense and stress responsiveness	Defense and stress responsive (TC-rich repeats)
FcSAG12G	GT1-motif	GGTTAA	240	6	+	Arabidopsis thaliana	light responsive element	Light responsiveness
FcSAG12G	ARE	AAACCA	509	6	+	Zea mays	cis-acting regulatory element essential for the anaerobic induction	Anaerobic induction (ARE)
FcSAG12G	LTR	CCGAAA	553	6	+	Hordeum vulgare	cis-acting element involved in low-temperature responsiveness	Low-temperature responsive (LTR)
FcSAG12G	TGA-element	AACGAC	582	6	-	Brassica oleracea	auxin-responsive element	Auxin responsive (AuxRR-core/TGA-element)
FcSAG12G	CGTCA-motif	CGTCA	713	5	+	Hordeum vulgare	cis-acting regulatory element involved in the MeJA-responsiveness	MeJA responsive (TGACG/CGTCA motif)
FcSAG12G	TCA-element	CCATCTTTTT	1448	9	+	Nicotiana tabacum	cis-acting element involved in salicylic acid responsiveness	Salicylic acid responsive (TCA element)
FcSAG12G	GT1-motif	GGTTAAT	1615	7	+	Avena sativa	light responsive element	Light responsiveness
FcSAG12G	GARE-motif	TCTGTTG	1716	7	-	Brassica oleracea	gibberellin-responsive element	Gibberellin-responsive (P-box/GARE-motif/TATC-box)
FcSAG12G	ARE	AAACCA	1963	6	+	Zea mays	cis-acting regulatory element essential for the anaerobic induction	Anaerobic induction (ARE)
FcSAG12H	LTR	CCGAAA	76	6	-	Hordeum vulgare	cis-acting element involved in low-temperature responsiveness	Low-temperature responsive (LTR)
FcSAG12H	CGTCA-motif	CGTCA	398	5	-	Hordeum vulgare	cis-acting regulatory element involved in the MeJA-responsiveness	MeJA responsive (TGACG/CGTCA motif)
FcSAG12H	ARE	AAACCA	423	6	-	Zea mays	cis-acting regulatory element essential for the anaerobic induction	Anaerobic induction (ARE)
FcSAG12H	ARE	AAACCA	474	6	-	Zea mays	cis-acting regulatory element essential for the anaerobic induction	Anaerobic induction (ARE)
FcSAG12H	GT1-motif	GGTTAA	546	6	+	Arabidopsis thaliana	light responsive element	Light responsiveness
FcSAG12H	LTR	CCGAAA	683	6	-	Hordeum vulgare	cis-acting element involved in low-temperature responsiveness	Low-temperature responsive (LTR)
FcSAG12H	ARE	AAACCA	953	6	+	Zea mays	cis-acting regulatory element essential for the anaerobic induction	Anaerobic induction (ARE)
FcSAG12H	ABRE	ACGTG	996	5	-	Arabidopsis thaliana	cis-acting element involved in the abscisic acid responsiveness	Abscisic acid responsive element (ABRE)
FcSAG12H	G-box	TACGTG	996	6	-	Arabidopsis thaliana	cis-acting regulatory element involved in light responsiveness	Light responsiveness
FcSAG12H	LTR	CCGAAA	1135	6	+	Hordeum vulgare	cis-acting element involved in low-temperature responsiveness	Low-temperature responsive (LTR)
FcSAG12H	ABRE	ACGTG	1145	5	-	Arabidopsis thaliana	cis-acting element involved in the abscisic acid responsiveness	Abscisic acid responsive element (ABRE)
FcSAG12H	G-box	TACGTG	1145	6	-	Arabidopsis thaliana	cis-acting regulatory element involved in light responsiveness	Light responsiveness
FcSAG12H	AuxRR-core	GGTCCAT	1679	7	+	Nicotiana tabacum	cis-acting regulatory element involved in auxin responsiveness	Auxin responsive (AuxRR-core/TGA-element)
FcSAG12I	TC-rich repeats	GTTTTCTTAC	816	9	-	Nicotiana tabacum	cis-acting element involved in defense and stress responsiveness	Defense and stress responsive (TC-rich repeats)
FcSAG12I	TGA-element	AACGAC	834	6	-	Brassica oleracea	auxin-responsive element	Auxin responsive (AuxRR-core/TGA-element)
FcSAG12I	GT1-motif	GGTTAA	1394	6	-	Arabidopsis thaliana	light responsive element	Light responsiveness
FcSAG12I	ABRE	ACGTG	1552	5	-	Arabidopsis thaliana	cis-acting element involved in the abscisic acid responsiveness	Abscisic acid responsive element (ABRE)
FcSAG12I	G-Box	CACGTT	1552	6	+	Pisum sativum	cis-acting regulatory element involved in light responsiveness	Light responsiveness
FcSAG12I	LTR	CCGAAA	1964	6	-	Hordeum vulgare	cis-acting element involved in low-temperature responsiveness	Low-temperature responsive (LTR)
FcSAG12J	TATC-box	TATCCCA	131	7	-	Oryza sativa	cis-acting element involved in gibberellin-responsiveness	Gibberellin-responsive (P-box/GARE-motif/TATC-box)
FcSAG12J	ABRE	AACCCGG	197	7	-	Arabidopsis thaliana	cis-acting element involved in the abscisic acid responsiveness	Abscisic acid responsive element (ABRE)
FcSAG12J	G-Box	CACGTT	271	6	-	Pisum sativum	cis-acting regulatory element involved in light responsiveness	Light responsiveness
FcSAG12J	ABRE	ACGTG	272	5	+	Arabidopsis thaliana	cis-acting element involved in the abscisic acid responsiveness	Abscisic acid responsive element (ABRE)
FcSAG12J	ARE	AAACCA	468	6	+	Zea mays	cis-acting regulatory element essential for the anaerobic induction	Anaerobic induction (ARE)
FcSAG12J	TGA-element	AACGAC	605	6	+	Brassica oleracea	auxin-responsive element	Auxin responsive (AuxRR-core/TGA-element)
FcSAG12J	ARE	AAACCA	682	6	+	Zea mays	cis-acting regulatory element essential for the anaerobic induction	Anaerobic induction (ARE)
FcSAG12J	ARE	AAACCA	728	6	-	Zea mays	cis-acting regulatory element essential for the anaerobic induction	Anaerobic induction (ARE)
FcSAG12J	G-box	TACGTG	1221	6	+	Arabidopsis thaliana	cis-acting regulatory element involved in light responsiveness	Light responsiveness
FcSAG12J	ABRE	ACGTG	1222	5	+	Arabidopsis thaliana	cis-acting element involved in the abscisic acid responsiveness	Abscisic acid responsive element (ABRE)
FcTHI1	G-Box	CACGTT	4	6	-	Pisum sativum	cis-acting regulatory element involved in light responsiveness	Light responsiveness
FcTHI1	ABRE	ACGTG	5	5	+	Arabidopsis thaliana	cis-acting element involved in the abscisic acid responsiveness	Abscisic acid responsive element (ABRE)
FcTHI1	TCA-element	CCATCTTTTT	257	9	+	Nicotiana tabacum	cis-acting element involved in salicylic acid responsiveness	Salicylic acid responsive (TCA element)
FcTHI1	MBS	CAACTG	275	6	+	Arabidopsis thaliana	MYB binding site involved in drought-inducibility	Drought-inducibility (MBS)
FcTHI1	P-box	CCTTTTG	602	7	-	Oryza sativa	gibberellin-responsive element	Gibberellin-responsive (P-box/GARE-motif/TATC-box)
FcTHI1	ARE	AAACCA	653	6	+	Zea mays	cis-acting regulatory element essential for the anaerobic induction	Anaerobic induction (ARE)
FcTHI1	CGTCA-motif	CGTCA	693	5	-	Hordeum vulgare	cis-acting regulatory element involved in the MeJA-responsiveness	MeJA responsive (TGACG/CGTCA motif)
FcTHI1	P-box	CCTTTTG	699	7	+	Oryza sativa	gibberellin-responsive element	Gibberellin-responsive (P-box/GARE-motif/TATC-box)
FcTHI1	ABRE	ACGTG	734	5	-	Arabidopsis thaliana	cis-acting element involved in the abscisic acid responsiveness	Abscisic acid responsive element (ABRE)
FcTHI1	G-box	TACGTG	734	6	-	Arabidopsis thaliana	cis-acting regulatory element involved in light responsiveness	Light responsiveness
FcTHI1	TC-rich repeats	GTTTTCTTAC	917	9	-	Nicotiana tabacum	cis-acting element involved in defense and stress responsiveness	Defense and stress responsive (TC-rich repeats)
FcTHI1	G-Box	CACGTT	1112	6	-	Pisum sativum	cis-acting regulatory element involved in light responsiveness	Light responsiveness
FcTHI1	ABRE	ACGTG	1113	5	+	Arabidopsis thaliana	cis-acting element involved in the abscisic acid responsiveness	Abscisic acid responsive element (ABRE)
FcTHI1	CGTCA-motif	CGTCA	1242	5	+	Hordeum vulgare	cis-acting regulatory element involved in the MeJA-responsiveness	MeJA responsive (TGACG/CGTCA motif)
FcTHI1	ARE	AAACCA	1332	6	+	Zea mays	cis-acting regulatory element essential for the anaerobic induction	Anaerobic induction (ARE)
FcTHI1	TCA-element	CCATCTTTTT	1429	9	-	Nicotiana tabacum	cis-acting element involved in salicylic acid responsiveness	Salicylic acid responsive (TCA element)
FcTHI1	G-Box	CACGTT	1884	6	-	Pisum sativum	cis-acting regulatory element involved in light responsiveness	Light responsiveness
FcTHI1	ABRE	ACGTG	1885	5	+	Arabidopsis thaliana	cis-acting element involved in the abscisic acid responsiveness	Abscisic acid responsive element (ABRE)
FcXBCP3A	GT1-motif	GGTTAA	133	6	+	Arabidopsis thaliana	light responsive element	Light responsiveness
FcXBCP3A	TC-rich repeats	GTTTTCTTAC	135	9	-	Nicotiana tabacum	cis-acting element involved in defense and stress responsiveness	Defense and stress responsive (TC-rich repeats)
FcXBCP3A	MBS	CAACTG	156	6	+	Arabidopsis thaliana	MYB binding site involved in drought-inducibility	Drought-inducibility (MBS)
FcXBCP3A	ARE	AAACCA	259	6	+	Zea mays	cis-acting regulatory element essential for the anaerobic induction	Anaerobic induction (ARE)
FcXBCP3A	MBS	CAACTG	379	6	+	Arabidopsis thaliana	MYB binding site involved in drought-inducibility	Drought-inducibility (MBS)
FcXBCP3A	MBS	CAACTG	509	6	+	Arabidopsis thaliana	MYB binding site involved in drought-inducibility	Drought-inducibility (MBS)
FcXBCP3A	ARE	AAACCA	1140	6	-	Zea mays	cis-acting regulatory element essential for the anaerobic induction	Anaerobic induction (ARE)
FcXBCP3A	TGA-element	AACGAC	1537	6	-	Brassica oleracea	auxin-responsive element	Auxin responsive (AuxRR-core/TGA-element)
FcXBCP3A	GT1-motif	GGTTAA	1729	6	-	Arabidopsis thaliana	light responsive element	Light responsiveness
FcXBCP3A	MBS	CAACTG	1985	6	-	Arabidopsis thaliana	MYB binding site involved in drought-inducibility	Drought-inducibility (MBS)
FcXBCP3B	ABRE	ACGTG	15	5	-	Arabidopsis thaliana	cis-acting element involved in the abscisic acid responsiveness	Abscisic acid responsive element (ABRE)
FcXBCP3B	G-Box	CACGTT	15	6	+	Pisum sativum	cis-acting regulatory element involved in light responsiveness	Light responsiveness
FcXBCP3B	TATC-box	TATCCCA	84	7	-	Oryza sativa	cis-acting element involved in gibberellin-responsiveness	Gibberellin-responsive (P-box/GARE-motif/TATC-box)
FcXBCP3B	GARE-motif	TCTGTTG	155	7	-	Brassica oleracea	gibberellin-responsive element	Gibberellin-responsive (P-box/GARE-motif/TATC-box)
FcXBCP3B	TGA-element	AACGAC	403	6	-	Brassica oleracea	auxin-responsive element	Auxin responsive (AuxRR-core/TGA-element)
FcXBCP3B	MBS	CAACTG	498	6	+	Arabidopsis thaliana	MYB binding site involved in drought-inducibility	Drought-inducibility (MBS)
FcXBCP3B	ARE	AAACCA	530	6	-	Zea mays	cis-acting regulatory element essential for the anaerobic induction	Anaerobic induction (ARE)
FcXBCP3B	TCA-element	CCATCTTTTT	863	9	+	Nicotiana tabacum	cis-acting element involved in salicylic acid responsiveness	Salicylic acid responsive (TCA element)
FcXBCP3B	ABRE	ACGTG	909	5	-	Arabidopsis thaliana	cis-acting element involved in the abscisic acid responsiveness	Abscisic acid responsive element (ABRE)
FcXBCP3B	G-Box	CACGTT	909	6	+	Pisum sativum	cis-acting regulatory element involved in light responsiveness	Light responsiveness
FcXBCP3B	LTR	CCGAAA	914	6	-	Hordeum vulgare	cis-acting element involved in low-temperature responsiveness	Low-temperature responsive (LTR)
FcXBCP3B	GT1-motif	GGTTAA	924	6	-	Arabidopsis thaliana	light responsive element	Light responsiveness
FcXBCP3B	CGTCA-motif	CGTCA	1038	5	-	Hordeum vulgare	cis-acting regulatory element involved in the MeJA-responsiveness	MeJA responsive (TGACG/CGTCA motif)
FcXBCP3B	TC-rich repeats	ATTCTCTAAC	1189	9	-	Nicotiana tabacum	cis-acting element involved in defense and stress responsiveness	Defense and stress responsive (TC-rich repeats)
FcXBCP3B	GARE-motif	TCTGTTG	1281	7	+	Brassica oleracea	gibberellin-responsive element	Gibberellin-responsive (P-box/GARE-motif/TATC-box)
FcXBCP3B	GT1-motif	GGTTAA	1558	6	+	Arabidopsis thaliana	light responsive element	Light responsiveness
FcXBCP3B	G-box	CACGTG	1890	6	-	Arabidopsis thaliana	cis-acting regulatory element involved in light responsiveness	Light responsiveness
FcXBCP3B	ABRE	ACGTG	1891	5	+	Arabidopsis thaliana	cis-acting element involved in the abscisic acid responsiveness	Abscisic acid responsive element (ABRE)
FcXBCP3C	TATC-box	TATCCCA	69	7	-	Oryza sativa	cis-acting element involved in gibberellin-responsiveness	Gibberellin-responsive (P-box/GARE-motif/TATC-box)
FcXBCP3C	GARE-motif	TCTGTTG	141	7	-	Brassica oleracea	gibberellin-responsive element	Gibberellin-responsive (P-box/GARE-motif/TATC-box)
FcXBCP3C	TGA-element	AACGAC	391	6	-	Brassica oleracea	auxin-responsive element	Auxin responsive (AuxRR-core/TGA-element)
FcXBCP3C	MBS	CAACTG	486	6	+	Arabidopsis thaliana	MYB binding site involved in drought-inducibility	Drought-inducibility (MBS)
FcXBCP3C	ARE	AAACCA	518	6	-	Zea mays	cis-acting regulatory element essential for the anaerobic induction	Anaerobic induction (ARE)
FcXBCP3C	TCA-element	CCATCTTTTT	852	9	+	Nicotiana tabacum	cis-acting element involved in salicylic acid responsiveness	Salicylic acid responsive (TCA element)
FcXBCP3C	ABRE	ACGTG	898	5	-	Arabidopsis thaliana	cis-acting element involved in the abscisic acid responsiveness	Abscisic acid responsive element (ABRE)
FcXBCP3C	G-Box	CACGTT	898	6	+	Pisum sativum	cis-acting regulatory element involved in light responsiveness	Light responsiveness
FcXBCP3C	LTR	CCGAAA	903	6	-	Hordeum vulgare	cis-acting element involved in low-temperature responsiveness	Low-temperature responsive (LTR)
FcXBCP3C	GT1-motif	GGTTAA	913	6	-	Arabidopsis thaliana	light responsive element	Light responsiveness
FcXBCP3C	CGTCA-motif	CGTCA	1027	5	-	Hordeum vulgare	cis-acting regulatory element involved in the MeJA-responsiveness	MeJA responsive (TGACG/CGTCA motif)
FcXBCP3C	TC-rich repeats	ATTCTCTAAC	1179	9	-	Nicotiana tabacum	cis-acting element involved in defense and stress responsiveness	Defense and stress responsive (TC-rich repeats)
FcXBCP3C	GARE-motif	TCTGTTG	1271	7	+	Brassica oleracea	gibberellin-responsive element	Gibberellin-responsive (P-box/GARE-motif/TATC-box)
FcXBCP3C	GT1-motif	GGTTAA	1555	6	+	Arabidopsis thaliana	light responsive element	Light responsiveness
FcXBCP3C	G-box	CACGTG	1889	6	-	Arabidopsis thaliana	cis-acting regulatory element involved in light responsiveness	Light responsiveness
FcXBCP3C	ABRE	ACGTG	1890	5	+	Arabidopsis thaliana	cis-acting element involved in the abscisic acid responsiveness	Abscisic acid responsive element (ABRE)
FcXCP1	TCA-element	TCAGAAGAGG	585	9	+	Brassica oleracea	cis-acting element involved in salicylic acid responsiveness	Salicylic acid responsive (TCA element)
FcXCP1	TGA-element	AACGAC	644	6	+	Brassica oleracea	auxin-responsive element	Auxin responsive (AuxRR-core/TGA-element)
FcXCP1	ARE	AAACCA	668	6	+	Zea mays	cis-acting regulatory element essential for the anaerobic induction	Anaerobic induction (ARE)
FcXCP1	GARE-motif	TCTGTTG	792	7	-	Brassica oleracea	gibberellin-responsive element	Gibberellin-responsive (P-box/GARE-motif/TATC-box)
FcXCP1	P-box	CCTTTTG	950	7	-	Oryza sativa	gibberellin-responsive element	Gibberellin-responsive (P-box/GARE-motif/TATC-box)
FcXCP1	MBS	CAACTG	1054	6	-	Arabidopsis thaliana	MYB binding site involved in drought-inducibility	Drought-inducibility (MBS)
FcXCP1	TCA-element	CCATCTTTTT	1297	9	+	Nicotiana tabacum	cis-acting element involved in salicylic acid responsiveness	Salicylic acid responsive (TCA element)
FcXCP1	CGTCA-motif	CGTCA	1536	5	-	Hordeum vulgare	cis-acting regulatory element involved in the MeJA-responsiveness	MeJA responsive (TGACG/CGTCA motif)
FcXCP1	ABRE	ACGTG	1545	5	-	Arabidopsis thaliana	cis-acting element involved in the abscisic acid responsiveness	Abscisic acid responsive element (ABRE)
FcXCP1	G-Box	CACGTT	1545	6	+	Pisum sativum	cis-acting regulatory element involved in light responsiveness	Light responsiveness
FcXCP1	ARE	AAACCA	1564	6	-	Zea mays	cis-acting regulatory element essential for the anaerobic induction	Anaerobic induction (ARE)
FcXCP1	ARE	AAACCA	1636	6	-	Zea mays	cis-acting regulatory element essential for the anaerobic induction	Anaerobic induction (ARE)
FcXCP1	AuxRR-core	GGTCCAT	1642	7	-	Nicotiana tabacum	cis-acting regulatory element involved in auxin responsiveness	Auxin responsive (AuxRR-core/TGA-element)
FcXCP1	ARE	AAACCA	1992	6	+	Zea mays	cis-acting regulatory element essential for the anaerobic induction	Anaerobic induction (ARE)
