# Supplementary material for: Papain-Like Cysteine Protease Gene Family in Fig (Ficus carica L.): Genome-Wide Analysis and Expression Patterns
Source: Front Plant Sci. 2021 May 28;12:681801. doi: 10.3389/fpls.2021.681801 (PMC8193581; doi:10.3389/fpls.2021.681801)
Supplement: Supplementary Table 5 — Identification and relative quantification of PLCPs in fig soluble proteome. [file Table_5.XLSX]

## Sheet: sheet1
Accession	Description	F3/F1		F5/F3		R3/R1		R5/R3		R1/F1		R3/F3		R5/F5
		P-value	Fold change	P-value	Fold change	P-value	Fold change	P-value	Fold change	P-value	Fold change	P-value	Fold change	P-value	Fold change
A0A182DW11	Ficin isoform D OS=Ficus carica OX=3494 PE=1 SV=1 - [A0A182DW11_FICCA]	1.04e-06	0.928	1.24e-07	0.388**	0.142376	0.877	4.95e-27	2.604**	0.180615	5.051	0.267698	4.76	1.63e-06	31.287**
A0A2Z6DRL4	Ficin 1a OS=Ficus carica OX=3494 PE=2 SV=1 - [A0A2Z6DRL4_FICCA]	0.000221915	0.869	0.929737	0.482	0.000399622	0.493**	1.47e-09	5.076**	3.72e-07	3.011**	3.38e-07	1.738**	0.01235	18.993**
A0A2Z6DRT1	Ficin 1b OS=Ficus carica OX=3494 PE=2 SV=1 - [A0A2Z6DRT1_FICCA]	0.714429	1.126	0.0983751	0.497	0.000792862	0.505**	0.100331	2.611	2.75e-05	2.972**	0.260598	1.33	0.00760726	8.625**
A0A2Z6DRL5	Ficin 1c OS=Ficus carica OX=3494 PE=2 SV=1 - [A0A2Z6DRL5_FICCA]	7.56e-05	0.936	6.15e-07	0.533**	1.29e-05	0.906	9.96e-05	1.883**	2.27e-05	3.107**	0.0224536	2.654**	0.385605	11.814
A0A2Z6DRM5	Ficin 2c OS=Ficus carica OX=3494 PE=2 SV=1 - [A0A2Z6DRM5_FICCA]	0.25538	1.385	0.0107191	0.451**	0.136949	1.005	0.481339	1.49	0.0465428	0.779**	0.370032	0.575	0.989638	2.108
A0A2Z6DRN1	Ficin 3 OS=Ficus carica OX=3494 PE=2 SV=1 - [A0A2Z6DRN1_FICCA]	0.816714	0.8	0.887562	0.699	0.0300913	0.767**	0.608695	2.123	0.128145	2.822	0.931255	2.328	0.986624	7.345
A0A2Z6DRL6	Ficin 4 OS=Ficus carica OX=3494 PE=2 SV=1 - [A0A2Z6DRL6_FICCA]	0.000239092	0.657**	0.411238	0.53	7.13e-07	0.627**	0.00080342	1.206**	0.0195911	2.915**	0.443879	2.632	0.07529	6.877
A0A2Z6DRM9	Ficin 5 (Fragment) OS=Ficus carica OX=3494 PE=2 SV=1 - [A0A2Z6DRM9_FICCA]	0.00997895	0.574**	0.684241	0.648	5.17e-06	0.934	0.363026	0.958	0.0050475	2.105**	0.617363	2.637	0.481082	5.053
A0A2Z6DRW8	Ficin 6a (Fragment) OS=Ficus carica OX=3494 PE=2 SV=1 - [A0A2Z6DRW8_FICCA]	0.0175966	0.809**	0.648202	0.671	0.0909979	1.735	1.32e-13	2.051**	6.24e-12	2.183**	6.87e-06	4.475**	0.867541	15.292
W9QLF0	Xylem cysteine proteinase 1 OS=Morus notabilis OX=981085 GN=L484_013732 PE=3 SV=1 - [W9QLF0_9ROSA]	0.219899	1.251	0.751051	0.752	0.14403	0.839	0.170471	1.754	0.690277	0.983	0.177248	0.615	0.00830044	2.14**
W9QNZ7	Fruit bromelain OS=Morus notabilis OX=981085 GN=L484_001477 PE=3 SV=1 - [W9QNZ7_9ROSA]	0.0808573	0.637	0.374525	0.734	0.360171	2.324	0.0929967	2.008	0.840209	1.544	0.150202	5.538	0.088504	17.026
W9QU40	Germination-specific cysteine protease 1 OS=Morus notabilis OX=981085 GN=L484_007239 PE=3 SV=1 - [W9QU40_9ROSA]	0.405939	0.876	0.272438	0.768	0.591838	0.905	0.104596	5.076	0.242755	2.461	0.545493	1.719	0.0910643	22.211
W9RJD1	Cysteine proteinase RD21a OS=Morus notabilis OX=981085 GN=L484_008884 PE=3 SV=1 - [W9RJD1_9ROSA]	0.580543	1.103	0.941681	0.639	0.437104	0.805	0.994769	1.582	0.465514	1.094	0.892913	0.873	0.832942	2.164
W9RJW0	Uncharacterized protein OS=Morus notabilis OX=981085 GN=L484_018940 PE=3 SV=1 - [W9RJW0_9ROSA]	0.223712	1.167	0.111297	0.534	0.000122394	1.03	0.0877113	0.718	0.798138	0.377	0.0383366	0.273**	0.0238603	0.439**
W9RKF4	Cathepsin B OS=Morus notabilis OX=981085 GN=L484_022986 PE=3 SV=1 - [W9RKF4_9ROSA]	0.235309	0.845	0.971955	0.668	0.274983	1.208	0.00635473	1.672**	0.707858	1.169	0.919678	1.71	0.0269102	4.718**
W9RY43	Cysteine proteinase RD21a OS=Morus notabilis OX=981085 GN=L484_027445 PE=3 SV=1 - [W9RY43_9ROSA]	0.194335	0.778	0.231307	0.762	0.498024	0.889	0.561532	1.433	0.500106	1.213	0.52901	1.297	0.873797	2.32
W9SBQ0	Oryzain alpha chain OS=Morus notabilis OX=981085 GN=L484_003813 PE=3 SV=1 - [W9SBQ0_9ROSA]	0.5	1.141	0.5	2.667	0.5	1.387	0.5	1.141	0.5	0.932	0.5	1.153	0.5	0.538
W9SBZ5	Oryzain alpha chain OS=Morus notabilis OX=981085 GN=L484_021896 PE=3 SV=1 - [W9SBZ5_9ROSA]	0.997667	1.246	0.491931	0.34	0.526038	1.349	0.0304804	1.621**	0.221348	1.225	0.0257928	1.453**	0.45732	7.453
** Proteins with p < 0.05, fold change ≥ 1.2 or ≤ 0.83, identified as differentially abundant proteins.
	F: inflorescence; R: receptacle; 1, 3 and 5, fruit development stages corresponding to phase I (early stage of fruit development), late phase II (before fruit ripening) and middle of phase III (commercially ripe), respectively.
