# Supplementary material for: Papain-Like Cysteine Protease Gene Family in Fig (Ficus carica L.): Genome-Wide Analysis and Expression Patterns
Source: Front Plant Sci. 2021 May 28;12:681801. doi: 10.3389/fpls.2021.681801 (PMC8193581; doi:10.3389/fpls.2021.681801)
Supplement: Supplementary Table 6 — Proteins identified from commercial-ripe fig fruit receptacle latex proteome. [file Table_6.XLSX]

## Sheet: sheet
Accession	Description	Score	Coverage	# PSMs	Intensity	Relative amount	# Proteins	# Unique Peptides	# Peptides	# AAs	MW [kDa]	calc. pI
Ficin
A0A2Z6DRL6	Ficin 4 OS=Ficus carica OX=3494 PE=2 SV=1 - [A0A2Z6DRL6_FICCA]	1949.16	0.9954	2680	145000000	0.149335	1	25	26	217	23.5	8.65
A0A2Z6DRT1	Ficin 1b OS=Ficus carica OX=3494 PE=2 SV=1 - [A0A2Z6DRT1_FICCA]	1477.69	0.8333	2389	83800000	0.0863052	1	2	20	222	24.2	7.85
A0A2Z6DRL4	Ficin 1a OS=Ficus carica OX=3494 PE=2 SV=1 - [A0A2Z6DRL4_FICCA]	1606.25	0.905	2169	78100000	0.0804348	2	4	22	221	24.1	7.61
A0A182DW11	Ficin isoform D OS=Ficus carica OX=3494 PE=1 SV=1 - [A0A182DW11_FICCA]	230.57	0.1636	287	14600000	0.0150365	1	3	5	220	23.6	5.02
						0.331111
Protein synthesis and catabolism
Q8S3U5	Trypsin-like protease inhibitor OS=Ficus carica PE=2 SV=1 - [Q8S3U5_FICCA]	1067.99	0.6732	1878	247000000	0.254384	1	18	18	205	22.7	8.81
W9RY43	Cysteine proteinase RD21a OS=Morus notabilis GN=L484_027445 PE=3 SV=1 - [W9RY43_9ROSA]	186.08	0.0819	72	56500000	0.0581891	1	3	3	476	52.7	5.78
Q2VJ43	Ubiquitin monomer protein (Fragment) OS=Morus mongolica PE=2 SV=1 - [Q2VJ43_9ROSA]	88.3	0.2368	17	3800000	0.0039136	5	2	2	152	17	7.4
W9QVI5	Elongation factor Tu OS=Morus notabilis GN=L484_025018 PE=3 SV=1 - [W9QVI5_9ROSA]	97.41	0.0655	8	1600000	0.00164783	3	2	2	473	51.6	7.84
S4TAJ6	Preprofigain A OS=Ficus carica GN=fc1AP PE=2 SV=1 - [S4TAJ6_FICCA]	62.75	0.02	8	2540000	0.00261593	1	1	1	501	54.9	5.14
W9SN38	Putative serine protease EDA2 OS=Morus notabilis GN=L484_026717 PE=4 SV=1 - [W9SN38_9ROSA]	71.95	0.0255	5	1640000	0.00168903	1	1	1	471	53.1	5.85
W9QKW9	Ubiquitin carboxyl-terminal hydrolase 12 OS=Morus notabilis GN=L484_022155 PE=4 SV=1 - [W9QKW9_9ROSA]	70.71	0.0569	3	2230000	0.00229667	1	2	2	369	42.3	6.47
W9S0W6	Peptidyl-prolyl cis-trans isomerase B OS=Morus notabilis GN=L484_007610 PE=4 SV=1 - [W9S0W6_9ROSA]	40.04	0.0164	2	1040000	0.00107109	1	1	1	489	53.4	8.29
W9S296	60S ribosomal protein L2 OS=Morus notabilis GN=L484_011080 PE=4 SV=1 - [W9S296_9ROSA]	39.98	0.0833	1	506000	0.000521127	2	1	1	204	21.5	10.78
						0.326328
Glycometabolism
V5XWU1	Beta-1,3-glucanase (Fragment) OS=Morus alba PE=2 SV=1 - [V5XWU1_MORAL]	363.4	0.193	219	54400000	0.0560263	2	8	8	342	37.5	8.59
W9S2P6	Beta-amylase OS=Morus notabilis GN=L484_018288 PE=3 SV=1 - [W9S2P6_9ROSA]	193.81	0.0822	27	2880000	0.0029661	2	4	4	511	58.3	6.32
W9QN56	Cytosolic endo-beta-N-acetylglucosaminidase OS=Morus notabilis GN=L484_006939 PE=4 SV=1 - [W9QN56_9ROSA]	270.39	0.0737	22	1330000	0.00136976	1	5	5	692	77.1	5.99
W9QW37	Alpha-L-fucosidase 2 OS=Morus notabilis GN=L484_002039 PE=4 SV=1 - [W9QW37_9ROSA]	108.14	0.0522	3	529000	0.000544814	1	3	3	671	74.9	7.02
W9R0K3	Lysosomal alpha-mannosidase OS=Morus notabilis GN=L484_008686 PE=4 SV=1 - [W9R0K3_9ROSA]	34.51	0.0166	3	898000	0.000924845	3	1	1	901	102.2	7.27
W9RHT6	Alpha-1,4-glucan-protein synthase [UDP-forming] 2 OS=Morus notabilis GN=L484_018175 PE=4 SV=1 - [W9RHT6_9ROSA]	38.71	0.0196	1	782000	0.000805378	1	1	1	357	40.4	5.96
A2SXX3	Glyceraldehyde 3-phosphate dehydrogenase (Fragment) OS=Ficus wassa GN=G3pdh PE=4 SV=1 - [A2SXX3_9ROSA]	54.73	0.1556	1	550000	0.000566442	143	1	1	90	9.5	9.76
A2SXY8	Starch synthase, chloroplastic/amyloplastic (Fragment) OS=Ficus septica GN=GBSSI PE=3 SV=1 - [A2SXY8_9ROSA]	29.18	0.0394	1	1440000	0.00148305	14	1	1	330	36.8	6.55
						0.0646867
Oxidoreductase activity
Q8S3U4	Peroxidase OS=Ficus carica PE=2 SV=1 - [Q8S3U4_FICCA]	356.6	0.1978	115	16900000	0.0174052	3	6	6	364	39.7	5.22
W9SM58	Peroxidase OS=Morus notabilis GN=L484_001961 PE=3 SV=1 - [W9SM58_9ROSA]	174.45	0.1114	17	1550000	0.00159634	2	3	3	350	37.9	6.67
W9RKC3	L-gulonolactone oxidase OS=Morus notabilis GN=L484_007253 PE=4 SV=1 - [W9RKC3_9ROSA]	86.14	0.0329	7	3390000	0.00349134	1	2	2	578	63.6	7.37
A0A087WNH2	Peroxidase OS=Ficus benghalensis PE=1 SV=1 - [A0A087WNH2_FICBE]	49.5	0.0588	4	2010000	0.00207009	1	1	1	306	33	5.06
W9R5M8	Putative oxidoreductase OS=Morus notabilis GN=L484_016457 PE=4 SV=1 - [W9R5M8_9ROSA]	33.04	0.027	4	920000	0.000947503	1	1	1	444	48.7	7.12
W9QNR6	Malate dehydrogenase OS=Morus notabilis GN=L484_015952 PE=3 SV=1 - [W9QNR6_9ROSA]	50.93	0.0303	1	612000	0.000630296	1	1	1	396	41.9	8.34
A0A0K0VQ14	Ribulose-1,5-bisphosphate carboxylase/oxygenase large subunit (Fragment) OS=Ficus nervosa GN=rbcL PE=4 SV=1 - [A0A0K0VQ14_9ROSA]	23.84	0.0445	1	146000	0.000150365	71	1	1	247	28	9.01
W9QG40	Acetyltransferase component of pyruvate dehydrogenase complex OS=Morus notabilis GN=L484_003223 PE=3 SV=1 - [W9QG40_9ROSA]	109.18	0.062	5	1490000	0.00153454	1	3	3	516	55.9	7.17
						0.0278257
Metabolic process
W9QM17	Anthocyanidin reductase OS=Morus notabilis GN=L484_014834 PE=4 SV=1 - [W9QM17_9ROSA]	40.86	0.0208	3	1170000	0.00120498	1	1	1	337	36.5	7.2
W9RSS7	(R)-mandelonitrile lyase 1 OS=Morus notabilis GN=L484_022863 PE=4 SV=1 - [W9RSS7_9ROSA]	126.28	0.0233	12	18200000	0.0187441	4	1	2	686	74	7.84
W9RK56	(R)-mandelonitrile lyase 3 OS=Morus notabilis GN=L484_023043 PE=4 SV=1 - [W9RK56_9ROSA]	134.74	0.0541	20	4350000	0.00448004	3	1	2	444	48	6.46
W9SL33	Nucleoside diphosphate kinase OS=Morus notabilis GN=L484_001634 PE=3 SV=1 - [W9SL33_9ROSA]	39.93	0.0608	1	2450000	0.00252324	1	1	1	148	16.3	7.5
W9R1I8	Nucleoside diphosphate kinase OS=Morus notabilis GN=L484_001379 PE=3 SV=1 - [W9R1I8_9ROSA]	55.47	0.0386	1	666000	0.00068591	1	1	1	233	25.4	9.1
W9RWF6	Putative LRR receptor-like serine/threonine-protein kinase OS=Morus notabilis GN=L484_008764 PE=3 SV=1 - [W9RWF6_9ROSA]	51.42	0.0116	19	8130000	0.00837304	1	1	1	945	105.2	7.44
W9RR69	Probably inactive leucine-rich repeat receptor-like protein kinase OS=Morus notabilis GN=L484_010720 PE=4 SV=1 - [W9RR69_9ROSA]	38.34	0.0103	1	1760000	0.00181261	1	1	1	975	107.4	7.75
W9RFE1	Serine/threonine-protein kinase-like protein OS=Morus notabilis GN=L484_024731 PE=4 SV=1 - [W9RFE1_9ROSA]	23.77	0.0147	1	2010000	0.00207009	1	1	1	885	97.1	7.24
P83947	Pectinesterase/pectinesterase inhibitor OS=Ficus pumila var. awkeotsang PE=1 SV=1 - [PME1_FICPW]	159.43	0.0569	12	3900000	0.00401659	1	3	3	545	60.6	5.16
W9R4B7	Dihydrolipoyllysine-residue succinyltransferase component of 2-oxoglutarate dehydrogenase complex 2 OS=Morus notabilis GN=L484_011938 PE=4 SV=1 - [W9R4B7_9ROSA]	33.34	0.0189	2	1200000	0.00123587	1	1	1	424	46.4	8.65
W9R7V9	GDSL esterase/lipase OS=Morus notabilis GN=L484_016422 PE=4 SV=1 - [W9R7V9_9ROSA]	37.26	0.0108	3	6840000	0.00704448	1	1	1	647	71	8.79
W9R364	Lactoylglutathione lyase OS=Morus notabilis GN=L484_018049 PE=3 SV=1 - [W9R364_9ROSA]	46.05	0.0407	1	351000	0.000361493	1	1	1	295	33.1	5.36
W9SFA4	Nucleoside diphosphate kinase OS=Morus notabilis GN=L484_006917 PE=3 SV=1 - [W9SFA4_9ROSA]	36.03	0.0383	2	2600000	0.00267773	1	1	1	235	25.8	8.27
W9QJ07	Nudix hydrolase 16 OS=Morus notabilis GN=L484_013935 PE=4 SV=1 - [W9QJ07_9ROSA]	21.72	0.048	14	10000000	0.0102989	1	1	1	250	28.6	5.17
						0.0655291
Cell morphogenesis
E7D7Z4	Actin 3 (Fragment) OS=Morus alba GN=ACT3 PE=2 SV=1 - [E7D7Z4_MORAL]	208.76	0.1858	25	3190000	0.00328536	13	5	5	323	35.5	5.68
W9R393	Tubulin beta chain OS=Morus notabilis GN=L484_024283 PE=3 SV=1 - [W9R393_9ROSA]	35.97	0.0225	1	277000	0.000285281	7	1	1	445	50	4.84
						0.00357065
Energy
D3WDX1	ATP synthase subunit alpha, chloroplastic OS=Ficus sp. Moore 315 GN=atpA PE=3 SV=1 - [D3WDX1_9ROSA]	57.76	0.0256	3	1060000	0.00109169	3	1	1	507	55.4	5.15
						0.00109169
Signal transduction
W9RUV2	Ras-related protein Rab7 OS=Morus notabilis GN=L484_026203 PE=4 SV=1 - [W9RUV2_9ROSA]	56.05	0.1193	2	1760000	0.00181261	3	2	2	176	19.9	5.26
W9SNF9	Epidermis-specific secreted glycoprotein EP1 OS=Morus notabilis GN=L484_018656 PE=4 SV=1 - [W9SNF9_9ROSA]	34.32	0.0163	11	4180000	0.00430496	3	1	1	429	48.2	8.1
						0.00611757
Stress response
V5XXG3	Class V chitinase (Fragment) OS=Morus alba PE=2 SV=1 - [V5XXG3_MORAL]	137.44	0.1129	29	20900000	0.0215248	2	3	3	363	40.5	6.28
W9RKW6	Endochitinase 1 OS=Morus notabilis GN=L484_014362 PE=3 SV=1 - [W9RKW6_9ROSA]	163.38	0.0892	23	2770000	0.00285281	4	2	2	325	34.9	7.39
W9R8D4	Heat shock 70 kDa protein 4 OS=Morus notabilis GN=L484_026318 PE=3 SV=1 - [W9R8D4_9ROSA]	46.37	0.0201	1	925000	0.000952653	5	1	1	648	71	5.21
I3WA98	Pathogenesis related protein 1 isoform 3 (Fragment) OS=Ficus pumila var. awkeotsang GN=PR1-3 PE=2 SV=1 - [I3WA98_FICPW]	50.21	0.0592	11	10700000	0.0110199	1	1	1	152	16.8	7.94
I3WA99	Pathogenesis related protein 1 isoform 4 OS=Ficus pumila var. awkeotsang GN=PR1-4 PE=2 SV=1 - [I3WA99_FICPW]	85.46	0.1006	11	2050000	0.00211128	1	1	1	169	18.6	8.62
W9R010	DNA-damage-repair/toleration protein OS=Morus notabilis GN=L484_007962 PE=4 SV=1 - [W9R010_9ROSA]	83.53	0.049	3	950000	0.0009784	1	2	2	367	39.8	8.34
W9QMN4	DNA repair protein recA-1-like protein OS=Morus notabilis GN=L484_011330 PE=3 SV=1 - [W9QMN4_9ROSA]	27.51	0.0274	1	626000	0.000644714	1	1	1	438	47.7	8.19
						0.0400845
Transport
W9QDL9	Ferritin OS=Morus notabilis GN=L484_006935 PE=3 SV=1 - [W9QDL9_9ROSA]	43.41	0.0342	1	5620000	0.00578801	1	1	1	263	29.5	5.22
						0.00578801
Other proteins
W9SM21	Inositol-3-phosphate synthase OS=Morus notabilis GN=L484_003504 PE=4 SV=1 - [W9SM21_9ROSA]	42.27	0.0296	2	10300000	0.0106079	1	1	1	304	34.2	9.72
W9RQ47	Phytoene synthase OS=Morus notabilis GN=L484_016693 PE=4 SV=1 - [W9RQ47_9ROSA]	32.57	0.0548	2	847000	0.000872321	1	1	1	365	42.7	7.96
W9RXE6	Fanconi-associated nuclease 1-like protein OS=Morus notabilis GN=L484_016655 PE=4 SV=1 - [W9RXE6_9ROSA]	29.81	0.0061	1	532000	0.000547904	1	1	1	981	111.2	6.4
W9QQY1	Histone H2A OS=Morus notabilis GN=L484_021167 PE=3 SV=1 - [W9QQY1_9ROSA]	22.44	0.0667	1	861000	0.000886739	10	1	1	135	14	10.05
						0.0129149
Uncharacterized proteins
W9RJ27	Uncharacterized protein OS=Morus notabilis GN=L484_003952 PE=4 SV=1 - [W9RJ27_9ROSA]	54.38	0.0474	31	17600000	0.0181261	1	1	1	190	20.9	5.78
W9SPH3	Uncharacterized protein OS=Morus notabilis GN=L484_000037 PE=3 SV=1 - [W9SPH3_9ROSA]	52.04	0.0452	25	3390000	0.00349134	5	1	1	199	22.1	7.9
W9RXH1	Uncharacterized protein OS=Morus notabilis GN=L484_022085 PE=4 SV=1 - [W9RXH1_9ROSA]	214.32	0.07	23	1830000	0.00188471	1	5	5	771	85	8.05
W9RQ50	Uncharacterized protein OS=Morus notabilis GN=L484_016699 PE=4 SV=1 - [W9RQ50_9ROSA]	81.32	0.1078	5	23800000	0.0245115	1	2	2	167	18.8	8.53
W9QMT1	Uncharacterized protein OS=Morus notabilis GN=L484_000506 PE=3 SV=1 - [W9QMT1_9ROSA]	29.19	0.0353	5	32000000	0.0329566	1	1	1	283	32.6	5.24
W9RXZ1	Uncharacterized protein OS=Morus notabilis GN=L484_017919 PE=4 SV=1 - [W9RXZ1_9ROSA]	43.23	0.0105	4	8030000	0.00827005	1	1	1	664	73.6	7.93
W9RUI8	Uncharacterized protein OS=Morus notabilis GN=L484_026832 PE=4 SV=1 - [W9RUI8_9ROSA]	36.01	0.0101	3	3480000	0.00358403	1	1	1	691	80.3	8.75
W9RHR3	Uncharacterized protein OS=Morus notabilis GN=L484_024570 PE=4 SV=1 - [W9RHR3_9ROSA]	25.65	0.0905	2	1890000	0.0019465	1	1	1	199	21.3	7.81
W9S8S5	Uncharacterized protein OS=Morus notabilis GN=L484_020551 PE=4 SV=1 - [W9S8S5_9ROSA]	29.95	0.0049	2	9940000	0.0102372	1	1	1	1848	206.1	6.52
W9RLI4	Uncharacterized protein OS=Morus notabilis GN=L484_023474 PE=4 SV=1 - [W9RLI4_9ROSA]	23.85	0.031	1	1030000	0.00106079	1	1	1	258	27.9	5.41
W9SD57	Uncharacterized protein OS=Morus notabilis GN=L484_016055 PE=4 SV=1 - [W9SD57_9ROSA]	18.3	0.0352	1	4860000	0.00500529	1	1	1	256	29.4	9.48
W9RBD8	Uncharacterized protein OS=Morus notabilis GN=L484_009492 PE=4 SV=1 - [W9RBD8_9ROSA]	39.06	0.1463	1	1260000	0.00129767	1	1	1	82	8.9	9.16
W9R226	Uncharacterized protein OS=Morus notabilis GN=L484_006724 PE=4 SV=1 - [W9R226_9ROSA]	26.56	0.0327	1	1800000	0.00185381	1	1	1	214	23.9	7.02
W9RDF9	Uncharacterized protein OS=Morus notabilis GN=L484_003561 PE=3 SV=1 - [W9RDF9_9ROSA]	65.85	0.0338	1	705000	0.000726076	1	1	1	444	47.9	5.8
