# Supplementary material for: Papain-Like Cysteine Protease Gene Family in Fig (Ficus carica L.): Genome-Wide Analysis and Expression Patterns
Source: Front Plant Sci. 2021 May 28;12:681801. doi: 10.3389/fpls.2021.681801 (PMC8193581; doi:10.3389/fpls.2021.681801)
Supplement: Supplementary Table 7 — Syntenic gene pairs within F. carica, F. hispida, and F. microcarpa. [file Table_7.XLSX]

## Sheet: syntenic analysis
FcPLCP ID	Chromosome	FhPLCP/FmPLCP	Chromosome
FcALP1	chr9_(CM019747.1)	FhALP1	chr9_(GWHALOG00000009)
FcCEP2	chr11_(CM019749.1)	FhCEP1	chr11_(GWHALOG00000011)
FcCEP1	chr6_(CM019744.1)	FhCEP3	chr6_(GWHALOG00000006)
FcRD19A	chr7_(CM019745.1)	FhRD19A	chr7_(GWHALOG00000007)
FcRD19B	chr10_(CM019748.1)	FhRD19B	chr10_(GWHALOG00000010)
FcRD21E	chr5_(CM019743.1)	FhRD21C	chr5_(GWHALOG00000005)
FcRD21F	chr7_(CM019745.1)	FhRD21D	chr7_(GWHALOG00000007)
FcRD21G	chr10_(CM019748.1)	FhRD21E	chr10_(GWHALOG00000010)
FcSAG12F	chr2_(CM019740.1)	FhSAG12C	chr1_(GWHALOG00000001)
FcSAG12E	chr2_(CM019740.1)	FhSAG12G	chr1_(GWHALOG00000001)
FcSAG12A	chr2_(CM019740.1)	FhSAG12H	chr1_(GWHALOG00000001)
FcSAG12D	chr2_(CM019740.1)	FhSAG12I	chr1_(GWHALOG00000001)
FcSAG12C	chr13_(CM019751.1)	FhSAG12J	chr13_(GWHALOG00000013)
FcXBCP3A	chr2_(CM019740.1)	FhXBCP3A	chr1_(GWHALOG00000001)
FcXBCP3C	chr7_(CM019745.1)	FhXBCP3B	chr7_(GWHALOG00000007)
FcXCP1	chr10_(CM019748.1)	FhXCP1	chr10_(GWHALOG00000010)
FcCEP2	chr11_(CM019749.1)	FmCEP1	chr11_(GWHABKV00000011.1)
FcCEP1	chr6_(CM019744.1)	FmCEP2	chr6_(GWHABKV00000006.1)
FcCEP1	chr6_(CM019744.1)	FmCEP3	chr6_(GWHABKV00000006.1)
FcRD19A	chr7_(CM019745.1)	FmRD19A	chr3_(GWHABKV00000003.1)
FcRD19B	chr10_(CM019748.1)	FmRD19B	chr10_(GWHABKV00000010.1)
FcRD21D	chr5_(CM019743.1)	FmRD21C	chr5_(GWHABKV00000005.1)
FcRD21C	chr5_(CM019743.1)	FmRD21D	chr5_(GWHABKV00000005.1)
FcRD21D	chr5_(CM019743.1)	FmRD21D	chr5_(GWHABKV00000005.1)
FcRD21E	chr5_(CM019743.1)	FmRD21I	chr5_(GWHABKV00000005.1)
FcRD21F	chr7_(CM019745.1)	FmRD21K	chr3_(GWHABKV00000003.1)
FcRD21G	chr10_(CM019748.1)	FmRD21L	chr10_(GWHABKV00000010.1)
FcSAG12F	chr2_(CM019740.1)	FmSAG12B	chr1_(GWHABKV00000001.1)
FcSAG12E	chr2_(CM019740.1)	FmSAG12F	chr1_(GWHABKV00000001.1)
FcSAG12A	chr2_(CM019740.1)	FmSAG12G	chr1_(GWHABKV00000001.1)
FcSAG12D	chr2_(CM019740.1)	FmSAG12H	chr1_(GWHABKV00000001.1)
FcSAG12B	chr2_(CM019740.1)	FmSAG12I	chr1_(GWHABKV00000001.1)
FcTHI1	chr5_(CM019743.1)	FmTHI1	chr5_(GWHABKV00000005.1)
FcXBCP3A	chr2_(CM019740.1)	FmXBCP3A	chr1_(GWHABKV00000001.1)
FcXBCP3C	chr7_(CM019745.1)	FmXBCP3B	chr3_(GWHABKV00000003.1)
FcXCP1	chr10_(CM019748.1)	FmXCP1	chr10_(GWHABKV00000010.1)
